# Supplementary material for: Genetic variation and characterization of Bambara groundnut [Vigna subterranea (L.) verdc.] accessions under multi-environments considering yield and yield components performance
Source: Sci Rep. 2023 Jan 27;13:1498. doi: 10.1038/s41598-023-28794-8 (PMC9883518; doi:10.1038/s41598-023-28794-8)
Supplement: Supplementary file 1 — Supplementary Information 1. [file 41598_2023_28794_MOESM1_ESM.xlsx]

## Sheet: Morphological
ENV	BLOCK	VARIETY	PN	IL50%	IPS50%	LL50%	LW50%	PH50%	NL50%	NS50%	BFW	BDW	BPP	LP50%
BOWEN	1	9	1	3.5	6	7	3.1	23	132	44	27	9.5	35.19	1.5
BOWEN	1	9	2	3		7.1	4	22.9	165	55	85.4	32.3	37.82	2
BOWEN	1	9	3	3.6		6.9	3	23.5	267	89	70	28.9	41.29	1.7
BOWEN	1	9	4	3		7	3	22.5	162	54	16.4	8.4	51.22	1.9
BOWEN	1	9	5	2.5		7.7	2.7	26.2	222	74	12.1	5.5	45.45	1.8
BOWEN	1	2	1	1.7	6	7.2	3.3	29	333	111	37.4	15.8	42.25	2.1
BOWEN	1	2	2	2.2		8.8	3.3	19.6	189	63	42.4	17.5	41.27	2.4
BOWEN	1	2	3	2.4		8.1	3.2	28	216	72	137.6	48.3	35.1	2.1
BOWEN	1	2	4	2.2		7	2.9	25.1	213	71	48.6	23.1	47.53	1.5
BOWEN	1	2	5	2		7	3.2	19.2	210	70	89.2	32.1	35.99	1.5
BOWEN	1	13	1	3.6	8	7.8	3.4	30.5	339	113	152.4	54.4	35.7	1.3
BOWEN	1	13	2	3.6		6.5	3.4	33.2	381	127	92	34.1	37.07	1.4
BOWEN	1	13	3	4		7.3	4.1	34	330	110	123.5	41.6	33.71	2
BOWEN	1	13	4	3.9		6.5	3.5	34	285	95	82.4	31.4	38.11	1.3
BOWEN	1	13	5	2.7		6.5	3.2	32.1	228	76	82.8	31	37.44	1.5
BOWEN	1	7	1	2.5	5	6.9	2.8	29.2	219	73	21.6	12.2	56.48	1.6
BOWEN	1	7	2	1.5		5.7	3.1	21	138	46	43	21.4	49.77	1.9
BOWEN	1	7	3	1.4		5.1	3.7	21	117	39	44.2	19.8	44.8	1.7
BOWEN	1	7	4	2		6	2.6	25.5	216	72	26.2	12.1	46.18	1.2
BOWEN	1	7	5	1.5		6.5	2.8	23	255	85				1.4
BOWEN	1	4	1	5.5	7	7	3.2	28.5	300	100	55	20.2	36.73	1.3
BOWEN	1	4	2	3.2		7.2	2.5	25.5	270	90	69	24.3	35.22	1.5
BOWEN	1	4	3	2.6		6.9	2.6	20.6	156	52	53.6	21.1	39.37	2
BOWEN	1	4	4	2.1		7.3	2.8	24.1	237	79	51.6	17.4	33.72	2.1
BOWEN	1	4	5	2		6.7	3.2	19.2	204	68	130.8	31.3	23.93	1.9
BOWEN	1	15	1	1.7	5	6.9	2.5	21.9	195	65	46.2	21.7	46.97	1.6
BOWEN	1	15	2	2.6		6.5	2.8	23	240	80	37.6	20.4	54.26	1.2
BOWEN	1	15	3	2.4		7.3	2.5	25.7	237	79	19.8	13.6	68.69	1.3
BOWEN	1	15	4	2.3		6.7	2.5	25.1	258	86	15.9	8.5	53.46	1.4
BOWEN	1	15	5	2		6.5	2.6	22.5	198	66	10.2	5	49.02	1.1
BOWEN	1	3	1	2.5	8	7.1	4.5	26.3	147	49	23.4	19.1	81.62	1
BOWEN	1	3	2	3		6.7	3.1	24.5	114	38	26.5	7.7	29.06	1
BOWEN	1	3	3	2.5		7.1	2.9	21	135	45	23.2	7.2	31.03	1.1
BOWEN	1	3	4	2		7	3.5	20.5	99	33	25.7	13.8	53.7	2.2
BOWEN	1	3	5	3.1		9	5.4	22.6	120	40	22.3	7.9	34.43	2.4
BOWEN	1	12	1	3.2	7	6	2.8	28	309	103	43.3	24.2	55.89	2.1
BOWEN	1	12	2	2.6		6.8	2.9	19.2	264	88	37.4	23.5	62.83	2.2
BOWEN	1	12	3	2.5		6.5	2.6	25.6	234	78	25.6	19.4	75.78	1.9
BOWEN	1	12	4	2.6		6.3	2.9	23.5	225	75	27.1	17.7	65.31	1.8
BOWEN	1	12	5	2.7		5.7	3.3	25.6	207	69	15.4	5.5	35.71	1.5
BOWEN	1	10	1	2.7	9	7.5	3	30.4	315	105	52.9	31.7	59.92	1.6
BOWEN	1	10	2	2.5		7	2.7	29.2	288	96	36.1	21.3	59	1.5
BOWEN	1	10	3	2.2		6	2.1	23	297	99	41.6	25.8	62.02	2
BOWEN	1	10	4	2		6.3	2.5	25.4	255	85	29.5	11.7	39.66	1.4
BOWEN	1	10	5	2.8		6	2.5	27.4	240	80	52.2	28.9	55.36	1.7
BOWEN	1	8	1	3.8	8	8.1	3.6	30.2	231	77	72.4	31.4	43.37	1.6
BOWEN	1	8	2	3		7	3.5	29.4	210	70	46	20.8	45.22	1.1
BOWEN	1	8	3	4		7	3.1	23	207	69	35.2	13.3	37.78	2.3
BOWEN	1	8	4	3.8		8	4.1	23.5	162	54	58.4	22.2	38.01	2.5
BOWEN	1	8	5	4.7		7	3.6	25.6	216	72	54.4	20.3	37.31	1.7
BOWEN	1	5	1	2.5	6	6.5	3.6	24.4	276	92	124.8	44.4	35.58	2
BOWEN	1	5	2	2.5		5.9	3.7	22.3	261	87	138.2	46.3	33.5	1.1
BOWEN	1	5	3	3.2		5.5	2.5	28.5	243	81	110	38.5	35	1.3
BOWEN	1	5	4	2.2		6.5	2.8	22.9	282	94	102	32.3	31.67	1.5
BOWEN	1	5	5	2.7		5.3	2.4	22.8	261	87	54.6	14.9	27.29	2
BOWEN	1	1	1	3	7	8	3.7	35	333	111	120	40.3	33.58	1.7
BOWEN	1	1	2	2.8		7	3.6	39.5	351	117	98.6	32.8	33.27	1.8
BOWEN	1	1	3	2.5		7.6	3.7	30.6	297	99	74.4	25.6	34.41	1.9
BOWEN	1	1	4	3		7.3	3.4	26.4	261	87	114	38.7	33.95	1
BOWEN	1	1	5	2		5.5	3.2	26	228	76	36.4	15.4	42.31	1
BOWEN	1	14	1	3.5	8	8	3.3	30.1	300	100	58.6	21.2	36.18	2
BOWEN	1	14	2	3.5		7	3.2	25	369	123	181	55.4	30.61	2
BOWEN	1	14	3	3		7.5	3.2	27.5	288	96	181.8	55.6	30.58	1.4
BOWEN	1	14	4	3		7.2	3	30.3	270	90	93.6	32.5	34.72	1.4
BOWEN	1	14	5	3.3		6.5	2.9	30	267	89	135	45.5	33.7	1.9
BOWEN	1	11	1	2.3	9	6.5	3	28.5	225	75	90.8	30.3	33.37	1.8
BOWEN	1	11	2	3.6		7.7	3	25.5	210	70	64.2	28.1	43.77	1.5
BOWEN	1	11	3	2.5		6.8	3	23.5	207	69	64.2	23.4	36.45	2.6
BOWEN	1	11	4	2.5		6.9	2.6	22.6	243	81	60.8	20.2	33.22	2.4
BOWEN	1	11	5	2.5		7.5	3.3	23.1	222	74	75.8	24.3	32.06	1.9
BOWEN	1	6	1	2.5	9	7.5	3	22	375	125	153.4	48.5	31.62	1.3
BOWEN	1	6	2	3.5		7.5	3	26.7	255	85	139.6	44.4	31.81	1.2
BOWEN	1	6	3	2.1		8.2	3.5	30.2	288	96	70.2	20.3	28.92	1.1
BOWEN	1	6	4	2		6.4	2.5	28.5	372	124	108.6	31.2	28.73	1.6
BOWEN	1	6	5	1.7		5.7	2.3	25.3	279	93	102.8	29.4	28.6	1
BOWEN	2	7	1	3.4	5	7	2.5	23.4	213	71	29	12.5	43.1	1.5
BOWEN	2	7	2	3.3		6.5	3	28	330	110	51.2	22.2	43.36	1.2
BOWEN	2	7	3	1.7		6	2.5	24.7	225	75	45.4	21.9	48.24	1.7
BOWEN	2	7	4	2		5.5	2.5	25.9	198	66	26.6	15.1	56.77	1.4
BOWEN	2	7	5	2.5		7		29	276	92	41	24	58.54	1.6
BOWEN	2	3	1	1.9	6	8	3.4	25	162	54	30.3	13.9	45.87	1.3
BOWEN	2	3	2	1.6		6.2	2.8	27.3	201	67	32.2	14.4	44.72	1.5
BOWEN	2	3	3	2		6.8	3.7	24.3	153	51	41.3	12.8	30.99	3.1
BOWEN	2	3	4	2.1		6	3.2	22.3	84	28	37	10.6	28.65	2.4
BOWEN	2	3	5	2.1		6	2.7	21.8	156	52	21.7	5.7	26.27	1.9
BOWEN	2	9	1	2.3	4	7.5	2	19.5	159	53	7.4	2.2	29.73	1.4
BOWEN	2	9	2	2		6.2	2.5	18.5	117	39	43.6	25.3	58.03	1.5
BOWEN	2	9	3	1.5		5.5	2.4	21.6	147	49	40	22.4	56	2.4
BOWEN	2	9	4	2.3		6.6	2.7	23.7	153	51	29	19.3	66.55	2.2
BOWEN	2	8	1	3	9	8.3	3.9	29.8	369	123	51.6	24.5	47.48	1.6
BOWEN	2	8	2	3.7		7	2.6	29.3	180	60	27.6	17	61.59	1.3
BOWEN	2	8	3	2.3		8.5	3.2	28.8	192	64	29	18.6	64.14	1.2
BOWEN	2	8	4	2.1		7.5	2.5	30.2	132	44	93.6	38.8	40.29	1
BOWEN	2	8	5	3.2		8.5	4.6	34.5	168	56	66.6	20.4	30.63	1.5
BOWEN	2	11	1	3.5	7	7.6	3.2	24.3	237	79	44.8	20.8	46.43	1.2
BOWEN	2	11	2	3.6		7	3.3	26	255	85	52.8	21.5	40.72	1.3
BOWEN	2	11	3	3.3		7.5	3	30	306	102	86.4	38.9	45.02	1.6
BOWEN	2	11	4	2.4		8	2.6	25.5	183	61	86.4	34.6	40.05	1
BOWEN	2	11	5	3		7.5	3.7	24.7	279	93	83	30.2	36.39	1.4
BOWEN	2	13	1	3.1	3	7	4	26.6	213	71	48.4	19.8	40.91	1.7
BOWEN	2	13	2	3		7.2	2.6	32	195	65	60.2	25.4	42.19	2.4
BOWEN	2	13	3	4.1		7.5	3.3	35.4	330	110	55.4	20.6	37.18	3.1
BOWEN	2	2	1	3.2	8	7.3	2.8	26.4	204	68	59.2	29.1	49.16	2.1
BOWEN	2	2	2	2.3		7.5	3.2	26.5	333	111	27.2	18.9	69.49	2
BOWEN	2	2	3	2.7		7.3	3.1	23.7	216	72	34.6	20	57.8	2.3
BOWEN	2	2	4	2.3		5.5	2.8	25.2	231	77	20	12.6	63	1.3
BOWEN	2	2	5	1.9		7.3	3.2	28	180	60	26	7.5	28.85	1.2
BOWEN	2	5	1	2.7	5	6.5	3.1	29.7	309	103	128.6	40.9	31.8	0.9
BOWEN	2	5	2	2.5		5.3	3	24.8	225	75	90	31.1	34.56	0.8
BOWEN	2	5	3	2.6		7	2.5	29	195	65	90	32.6	36.22	1.3
BOWEN	2	5	4	2		6.8	3.6	22.7	204	68	105	40.8	38.86	1
BOWEN	2	5	5	2.7		6.4	2.7	25	168	56	58	22.5	38.79	1
BOWEN	2	4	1	2.2	5	6.5	3	26	177	59	32.6	12.3	37.73	1.6
BOWEN	2	4	2	1.7		6	2.6	22.5	186	62	57.8	20.2	34.95	2.5
BOWEN	2	4	3	2.5		6.1	2.5	21.6	225	75	36	15.9	44.17	2.1
BOWEN	2	4	4	2.7		6.5	3	21.4	276	92	29.8	18.4	61.74	2.4
BOWEN	2	4	5	2.6		7.4	3.4	26.5	255	85	51	23.9	46.82	3
BOWEN	2	14	1	2.2	7	6.5	3.2	29.3	177	59	67.2	32.5	48.36	3.2
BOWEN	2	14	2	3.1		6.9	3	33	189	63	68.4	20.8	30.4	3.1
BOWEN	2	14	3	2.7		7.6	3.1	29.4	243	81	74	31.9	43.11	2.2
BOWEN	2	14	4	2.9		6.8	3	30.5	225	75	90.8	33.9	37.33	2.4
BOWEN	2	14	5	2.2		7	3	29	216	72	36.6	18.7	51.09	2.1
BOWEN	2	1	1	2.8	6	8	3.8	30	198	66	78.8	21.8	27.66	2.2
BOWEN	2	1	2	2		6	2.7	27.5	174	58	39.4	22.6	57.36	0.2
BOWEN	2	1	3	2.4		8.5	3.3	32.9	213	71	47	20.1	42.77	2
BOWEN	2	1	4	2.5		7.5	4.1	33	156	52	77.2	36.7	47.54	3
BOWEN	2	1	5	3		7.4	3.2	29.7	189	63	70.4	39.8	56.53	2.1
BOWEN	2	6	1	2.5	7	7.5	4.3	35.1	234	78	110.8	40.4	36.46	2.4
BOWEN	2	6	2	3.9		7	2.7	30.2	255	85	160.8	41.2	25.62	3.1
BOWEN	2	6	3	3.4		7.5	2.7	33.5	222	74	55.6	22.2	39.93	2.3
BOWEN	2	6	4	2.3		9	2.6	34.2	177	56	47.4	20.4	43.04	3
BOWEN	2	6	5	2.5		6.2	2.9	37.4	183	61	30	14.3	47.67	2.4
BOWEN	2	15	1	2.5	9	7.6	2	29.4	219	73	28.7	16.2	27.6	1.3
BOWEN	2	15	2	2		6.5	2.2	22	204	68	40.2	22.8	56.72	1.2
BOWEN	2	15	3	2		7.5	2.5	28.4	231	77	37.5	18.2	48.53	1.5
BOWEN	2	15	4	2.1		7.6	2.7	25.5	243	81	35.2	20	56.82	1.3
BOWEN	2	15	5	2.5		7	3	27	207	69	32.1	14.4	44.86	2.1
BOWEN	2	10	1	2.7	7	7.5	3.2	30.8	225	75	51.4	35.9	69.84	2.6
BOWEN	2	10	2	2.7		7	1.9	29	228	76	83.1	41.3	49.7	2.4
BOWEN	2	10	3	2.5		6.8	2.5	27	237	79	89	47.5	53.37	2.5
BOWEN	2	10	4	2.2		7	2.4	28.3	246	82	78.1	38.9	49.81	2
BOWEN	2	10	5	2.7		6.2	2.5	27.2	177	59	74.6	32.1	43.03	1.9
BOWEN	2	12	1	3.1	6	6.9	2.9	24.6	183	61	84.3	60.5	71.77	1.6
BOWEN	2	12	2	2.2		6.8	2.6	24.2	231	77	56	39.6	70.71	1.5
BOWEN	2	12	3	3.2		6.7	2.9	24.7	195	65	65.4	32.6	49.77	1.8
BOWEN	2	12	4	2.5		7.5	2.5	26	180	60	84.3	36.7	43.53	2
BOWEN	2	12	5	2.1		7.5	2	24	222	74	60.5	22	36.36	2
BOWEN	3	14	1	2.5	7	7	3.1	26.7	237	79	59	17.6	29.83	1.2
BOWEN	3	14	2	2.4		6.4	2.4	28	195	65	128.7	51.5	40.02	1.7
BOWEN	3	14	3	3.2		5.7	2.6	34.2	235	78	78	34.6	44.36	1.2
BOWEN	3	14	4	3		7.6	2.3	31.7	357	119	75.9	29.8	39.26	2
BOWEN	3	14	5	3		7.8	3	29.4	255	85	67.4	25.4	37.69	1.3
BOWEN	3	7	1	2	7	7.2	3.5	25	173	58	74.3	33.5	45.09	1.1
BOWEN	3	7	2	2.2		6	1.9	23.8	201	67	34.1	14.6	42.82	1
BOWEN	3	7	3	1.6		6	2.1	27	194	64	87.5	33.4	38.17	1.4
BOWEN	3	7	4	2.5		6.5	2.5	25.2	171	57	39.6	20	50.5	1.5
BOWEN	3	7	5	3.3		6.7	2.4	27.5	216	72	23.2	7.2	31.03	1.6
BOWEN	3	5	1	1.2	5	3.5	1.5	16	69	23	97.8	37.9	38.75	1.1
BOWEN	3	5	2	2		5.9	2	21.7	288	96	12.6	5.8	46.03	1.7
BOWEN	3	5	3	1.2		3.5	1.2	14.4	57	19	4	1.4	35	1.5
BOWEN	3	5	4	2.8		6.5	3.3	34.7	231	77	94.3	37.9	40.19	2.3
BOWEN	3	5	5	3		7.5	3.1	33.2	276	92	154.4	54.2	35.1	2.6
BOWEN	3	13	1	2.5	7	6.5	3.5	31.8	267	89	83.6	29.8	35.65	1.4
BOWEN	3	13	2	2.3		7	3.1	29	228	76	116.1	52.8	45.48	1.6
BOWEN	3	13	3	3		7.7	3.6	36	243	81	131.5	48.7	37.03	2.5
BOWEN	3	13	4	2.6		6.5	2.7	31.4	279	93	94.1	36.7	39	2.1
BOWEN	3	13	5	3.5		6.9	2.1	29.3	255	85	48.5	19	39.18	1.3
BOWEN	3	6	1	2.7	9	6.5	2.1	27.6	309	103	128.3	40.9	31.88	1.2
BOWEN	3	6	2	2		5.5	1.8	27.8	267	89	83.3	19.6	23.53	1.5
BOWEN	3	6	3	2.4		6.9	2.4	30.8	192	64	168.7	54.7	32.42	2
BOWEN	3	6	4	2		7	2.5	29.7	243	81	93.4	20.6	22.06	2
BOWEN	3	6	5	2.8		7	2	30.2	231	77	109.4	39.8	36.38	1.8
BOWEN	3	12	1	2.8	8	6	2.7	25.5	204	68	96.8	36.2	37.4	1.9
BOWEN	3	12	2	2		7	2.8	25.7	252	84	52.8	21.8	41.29	1.7
BOWEN	3	12	3	2.4		6.5	3	22.6	186	62	52.2	14.6	27.97	1.6
BOWEN	3	12	4	2.2		6.7	2.9	26	147	49	92.4	25.2	27.27	1.2
BOWEN	3	12	5	3		6	2	20.8	162	54	36.5	24.3	66.58	1.4
BOWEN	3	11	1	2.5	6	8	3.2	28	222	74	50.9	26.1	51.28	1.8
BOWEN	3	11	2	2.6		8	2.9	22	210	70	28.6	16.1	59.23	2
BOWEN	3	11	3	2.2		6.5	2.2	24.5	243	81	29.2	24.4	83.56	1.1
BOWEN	3	11	4	2		6.5	2.9	26.9	213	71	52	27	51.92	2.1
BOWEN	3	11	5	2.1		7	3.5	27.3	207	69	28.4	23.1	81.34	2.1
BOWEN	3	9	1	1.8	6	6.3	2	18	93	31	32.5	18.4	56.62	0.9
BOWEN	3	9	2	1.1		6.7	1.9	16.6	156	52	39.6	20	50.5	2.1
BOWEN	3	9	3	2		7.5	1.4	20.3	237	79	53.3	33.1	62.1	2.4
BOWEN	3	9	4	2.4		5.5	2.3	24.1	84	28	43.7	24.9	56.98	1.6
BOWEN	3	9	5	3		7.2	2.7	24.3	123	41	37.4	15.9	42.51	1.2
BOWEN	3	2	1	2	7	6.6	2.5	22.5	174	58	44.7	22.1	49.44	1.8
BOWEN	3	2	2	2.5		8	3	23.5	156	52	31.7	14.6	46.06	1.3
BOWEN	3	2	3	2.2		7.5	2.5	25	147	49	41.3	17.4	42.13	2.1
BOWEN	3	2	4	2.3		6.5	2.2	23.5	114	38	33.6	16.4	48.81	1.5
BOWEN	3	2	5	4		7.3	1.8	25.8	150	50	27.9	13	46.59	1.4
BOWEN	3	15	1	2.6	5	6.5	2.6	24	192	64	39.5	10.2	25.82	1.1
BOWEN	3	15	2	2.7		6.5	2.6	23	177	59	6.6	4	60.61	1
BOWEN	3	15	3	2.8		7	2.3	22.6	147	49	19.1	9.9	51.83	2.3
BOWEN	3	15	4	1.5		6.5	2.1	20	114	38	44.3	22.9	51.69	2.1
BOWEN	3	15	5	1.7		6.4	2	20.2	126	42	16.4	7.1	43.29	2.4
BOWEN	3	4	1	2.5	7	6.8	3.1	27.8	228	76	33.4	16	47.9	1.5
BOWEN	3	4	2	2.4		7	2.7	21.5	192	64	37.2	18	48.39	1.9
BOWEN	3	4	3	2.7		6.5	2.6	25.4	213	71	31.7	9.4	29.65	1.6
BOWEN	3	4	4	2.7		6.5	2.6	22.1	174	58	18.2	9.2	50.55	1.7
BOWEN	3	4	5	2.5		6	2.5	24.3	198	66	36.1	17.1	47.37	3
BOWEN	3	8	1	2.4	10	7	3	28.2	381	127	111	45.7	41.17	1.8
BOWEN	3	8	2	2.5		7.2	3.9	31.3	333	111	76.2	32.7	42.91	1.4
BOWEN	3	8	3	2.4		9	3	29.6	189	63	69.1	21	30.39	1.7
BOWEN	3	8	4	2.7		9.5	4	28.8	180	60	80.4	40.3	50.12	2
BOWEN	3	8	5	3.5		9.2	3.4	31	321	107	92.1	46.7	50.71	2.1
BOWEN	3	10	1	2	7	5.5	2.3	28.9	255	85	74.2	34.7	46.77	1.9
BOWEN	3	10	2	2		5.5	2.5	26	246	82	80.8	34.7	42.95	2.5
BOWEN	3	10	3	2		6	2.1	23.5	246	82	48.7	23.1	47.43	2.2
BOWEN	3	10	4	2.5		6	2.3	29.5	261	87	53.1	32	60.26	1
BOWEN	3	10	5	2.7		7.2	3	28.4	273	91	76.3	42.1	55.18	1.1
BOWEN	3	1	1	3	8	8	3.9	32.5	309	103	68.8	28.2	40.99	1.5
BOWEN	3	1	2	3		7.5	3.2	30.8	297	99	86.3	42.4	49.13	1.3
BOWEN	3	1	3	2.5		7.5	2.1	29.3	261	87	56.8	31	54.58	2
BOWEN	3	1	4	2.5		6.7	3.1	29	363	121	56.2	27.9	49.64	1.4
BOWEN	3	1	5	3		7.4	4.1	27.9	294	98	42.8	17.2	40.19	1.5
BOWEN	3	3	1	2.5	11	7.5	3.2	27.5	204	68	52.6	20.1	38.21	1.6
BOWEN	3	3	2	3.5		7.5	3.5	23	177	59	35.5	21.4	60.28	1.6
BOWEN	3	3	3	2.7		6.5	2.4	24.7	186	62	21.6	7.7	35.65	2.6
BOWEN	3	3	4	2.3		8	3.2	25.2	153	51	25.7	12.7	49.41	2
BOWEN	3	3	5	2.3		7.5	3	22.5	144	48	28.7	18	62.72	2.1
IBADAN	1	9	1	3.1	6	7.9	2.4	24.6	144	48	55.2	23.6	42.75	1.1
IBADAN	1	9	2	4		7.2	3.2	22.3	168	56	89.4	38.2	42.73	1
IBADAN	1	9	3	2.7		5.5	2	26.2	124	62	56.7	23.2	40.92	1.6
IBADAN	1	9	4	2.5		7.3	2.8	25.9	246	82	75.5	35.6	47.15	1.6
IBADAN	1	9	5	3.2		7.9	2.4	27.1	174	58	42.8	20.1	46.96	1.6
IBADAN	1	2	1	2.9	7	7.2	3	23.4	198	66	38.5	19.4	50.39	1.5
IBADAN	1	2	2	2.4		8.4	3.2	26.3	219	73	56.5	23.1	40.88	1.4
IBADAN	1	2	3	2.7		6.9	2.5	28.3	282	94	48.1	17.4	36.17	1.6
IBADAN	1	2	4	2.4		6.2	2.6	24.2	243	81	76.3	34.9	45.74	2.2
IBADAN	1	2	5	3		6.9	2.9	29.4	165	55	36.1	10.2	28.25	1.9
IBADAN	1	13	1	3.5	5	7.3	3	26.8	177	59	55.7	20.4	36.62	1.7
IBADAN	1	13	2	2.9		7.4	2.8	3.9	204	68	56.7	21.9	38.62	1.9
IBADAN	1	13	3	2.8		7.2	2.2	3.7	219	73	37.2	14.7	39.52	1.8
IBADAN	1	13	4	2.2		6.9	2.4	29.4	168	56	49.1	20.6	41.96	1.7
IBADAN	1	13	5	2		6.3	2.5	28.8	276	92	58.5	21.4	36.58	2.8
IBADAN	1	7	1	2.6	6	6.3	3	22.2	192	64	52.1	23.5	45.11	2.6
IBADAN	1	7	2	2.4		7.7	3.2	21.1	225	75	66.6	31.4	47.15	2.2
IBADAN	1	7	3	2.6		7.1	3.4	21.4	284	98	68.7	32.1	46.72	1.4
IBADAN	1	7	4	2.6		6.4	2.8	26.8	246	82	71.3	30.7	43.06	1.9
IBADAN	1	7	5	2.4		5.5	1.6	29.4	324	108	83.5	35.3	42.28	1.8
IBADAN	1	4	1	4.9	6	5.3	3	27.7	243	81	74.3	28.6	38.49	1.5
IBADAN	1	4	2	4		5.1	3.2	3.3	252	84	69.2	21.2	30.64	1.4
IBADAN	1	4	3	2.9		5.9	1.9	33.2	165	55	58.4	19.4	33.23	1.3
IBADAN	1	4	4	2.7		5.2	2.9	28.9	237	79	66.7	23.9	35.83	2.2
IBADAN	1	4	5	3		6.6	3.2	24.6	138	46	52.5	29.9	56.95	2.9
IBADAN	1	15	1	2.6	5	7.7	3	31.4	264	88	92.4	40.2	43.51	1.7
IBADAN	1	15	2	2.9		6.4	2.6	23.7	153	52	38.7	15.5	40.05	1.8
IBADAN	1	15	3	3.2		6.8	2.4	29.3	195	65	62.4	29.9	39.9	1.7
IBADAN	1	15	4	2.1		6.9	4.2	28.2	144	48	52.9	25.5	48.2	2.2
IBADAN	1	15	5	2.4		6.5	2.6	3.5	276	92	121.4	58.2	47.94	2.8
IBADAN	1	3	1	2.8	7	6.2	2.8	26.5	249	83	88.1	40.6	46.08	1.6
IBADAN	1	3	2	3.1		7.5	4.4	25.6	231	77	72.7	31.3	43.05	1.3
IBADAN	1	3	3	2.5		8.4	4.2	28.8	132	44	93.4	35.7	38.1	1.7
IBADAN	1	3	4	2.7		8.8	3.2	26.2	168	56	100.2	48.3	48.2	2.2
IBADAN	1	3	5	2.2		9	3.4	23.6	264	88	68.1	32.9	48.31	1.5
IBADAN	1	12	1	2.1	5	7.3	2.9	29.2	225	75	72.7	35.7	49.11	1.4
IBADAN	1	12	2	2.4		6.2	3	26.9	276	92	75.5	30.2	40	1.7
IBADAN	1	12	3	2.5		7.7	3.5	22.7	183	61	86.4	38.8	44.91	1.8
IBADAN	1	12	4	2.6		7.2	3	24.4	225	75	90.1	32.5	36.07	0.2
IBADAN	1	12	5	2.7		7.4	2.8	23.8	267	89	77.4	33.3	43.02	1.9
IBADAN	1	10	1	3.5	8	8	3.6	26.5	159	53	68.2	30.1	44.13	1.8
IBADAN	1	10	2	3.9		7.9	3.9	24.8	291	97	52.9	24.6	46.5	2.1
IBADAN	1	10	3	3.8		7	4.2	22.6	204	68	31.3	15.7	50.16	1.9
IBADAN	1	10	4	2.7		7.8	4.4	28.2	213	71	49.4	20.8	42.11	1.7
IBADAN	1	10	5	2.9		7.6	2.2	21.5	195	65	61.6	38.5	62.5	1.8
IBADAN	1	8	1	2.3	5	6.2	1.7	25.4	258	86	75.2	42.7	56.78	2
IBADAN	1	8	2	2		6.3	2.2	26.2	231	77	51.5	23.7	46.02	2
IBADAN	1	8	3	2.1		5.4	1.7	26.7	225	75	86.7	42.2	48.67	1.5
IBADAN	1	8	4	2.3		6.8	1.8	24.9	252	84	73.6	48.5	65.9	2.5
IBADAN	1	8	5	2.7		7.2	2.9	29.3	186	93	74.9	39.9	53.27	1.2
IBADAN	1	5	1	2.9	5	7.3	2.4	29.1	216	72	32.8	21.4	65.24	1.3
IBADAN	1	5	2	2.7		8.8	2.8	33.4	183	61	61.5	35.6	57.89	1.7
IBADAN	1	5	3	3.8		7.4	2	26.5	156	52	30.4	14.8	48.68	1.6
IBADAN	1	5	4	3.5		6.9	2.9	21.3	285	95	53.7	25.1	46.74	1.5
IBADAN	1	5	5	3.1		7.2	2.8	28.2	180	60	54.2	30.6	56.46	1.7
IBADAN	1	1	1	3.2	7	8.1	3.1	30.1	234	78	67.8	33.4	49.26	1.5
IBADAN	1	1	2	2.1		7.5	3.2	25.9	240	80	36.1	21.6	59.83	1.4
IBADAN	1	1	3	2.4		8	3.6	26.7	270	90	45	27.3	60.67	1.3
IBADAN	1	1	4	2.2		7.4	2.7	28.6	270	90	64.1	30.5	47.58	2
IBADAN	1	1	5	2.9		7.9	2.9	30.8	225	75	73.7	41.3	56.04	2.1
IBADAN	1	14	1	1.9	8	7.6	3.1	27.5	243	81	82.9	39.9	48.13	2.1
IBADAN	1	14	2	1.8		7.4	2.9	23.8	207	69	51.2	25.8	50.39	1.9
IBADAN	1	14	3	2.1		7.2	2.9	21.2	186	62	43.3	20.9	48.27	2
IBADAN	1	14	4	2.9		6.9	3.2	24.9	171	57	31.1	15.4	49.52	2.1
IBADAN	1	14	5	2.4		7.7	2.4	29.7	285	95	82.4	45.2	54.85	1.7
IBADAN	1	11	1	4.3	11	12	3.2	22.6	228	76	71.9	43.1	59.94	1.9
IBADAN	1	11	2	3		9.5	2.5	29.3	195	65	94.7	44.6	47.1	1.4
IBADAN	1	11	3	3.1		8.7	3.1	27.4	192	64	82.6	38.7	46.85	1.3
IBADAN	1	11	4	3.5		10.9	2.9	30.6	159	53	75.8	31.5	41.56	1.6
IBADAN	1	11	5	3.6		8.9	3.7	35.7	273	92	51.7	20.7	40.04	1.7
IBADAN	1	6	1	2	5	9.2	3.7	33.5	225	75	27.5	15.1	54.91	1.8
IBADAN	1	6	2	2.2		8.9	3.7	27.6	258	86	46.2	21.6	46.75	1.5
IBADAN	1	6	3	3		7.2	3.7	28.2	201	67	88.9	42.8	48.14	1.9
IBADAN	1	6	4	2.4		7.3	3.1	30.7	270	90	61.9	31.3	50.57	1.7
IBADAN	1	6	5	3.2		7.1	2.9	29.9	243	81	36.1	28.9	80.05	1.6
IBADAN	2	7	1	1.9	4	5.8	2.5	22	369	123	21.2	15.4	72.64	2
IBADAN	2	7	2	2.6		6.7	3.1	26.7	243	81	47.8	22.1	46.23	2.1
IBADAN	2	7	3	2.5		7.9	2.6	29.5	276	92	88.7	38.8	43.74	2.2
IBADAN	2	7	4	4.2		9.5	2.9	24.7	300	100	79.5	46.7	58.74	2.4
IBADAN	2	3	1	4.4	5	11.5	2.5	20.9	240	80	51.6	31.5	61.05	2.5
IBADAN	2	3	2	2.9		10.1	2.9	21.3	276	92	34.2	212	61.99	2
IBADAN	2	3	3	2		6.9	2.6	25.2	234	78	28.5	14.3	50.18	2.1
IBADAN	2	3	4	2.7		7.5	2.7	28.6	243	81	77.4	40	51.68	1.9
IBADAN	2	3	5	4.4		9.3	2	26.5	270	90	73.5	35.4	47.62	1.9
IBADAN	2	9	1	1.7	5	6.3	2.8	29.1	243	81	65.3	30.9	47.32	1.7
IBADAN	2	9	2	2.8		7.5	3.5	28.4	156	52	46.1	29.6	64.21	2.1
IBADAN	2	9	3	2.7		7.2	3.4	22.2	204	68	54.4	25.1	46.14	2.2
IBADAN	2	9	4	2.6		7.2	2.9	26.5	168	56	75.5	42.3	56.03	2
IBADAN	2	9	5	1.9		7	3.2	29.3	177	59	79.9	38.5	48.19	2.1
IBADAN	2	8	1	2.9	5	8.8	2.9	35.2	300	100	121.3	58.4	48.15	1.9
IBADAN	2	8	2	1.9		8.5	3.4	23.6	375	125	104.2	60.5	58.06	1.7
IBADAN	2	8	3	2.6		9.9	2.5	32.6	369	123	99.7	49.6	49.75	1.5
IBADAN	2	8	4	2.3		10.6	2.7	28.9	300	100	85.8	42.4	49.42	1.4
IBADAN	2	8	5	2.5		7.2	3.3	25.2	294	98	100	50	50	1.3
IBADAN	2	11	1	2.4	5	8.7	2.6	27.8	195	65	58.8	22.3	37.92	1.2
IBADAN	2	11	2	2.9		9.8	2.4	30	222	74	96.7	42.5	43.95	1.9
IBADAN	2	11	3	3		10.4	2.8	33.5	219	73	85.3	42.3	49.59	1.5
IBADAN	2	11	4	2.2		7.5	2.2	28.3	186	62	67.5	32.3	47.85	1.4
IBADAN	2	11	5	1.9		7.9	2.9	262	234	78	74.6	38.8	52.01	1.7
IBADAN	2	13	1	3.1	3	9.3	3.8	25.9	168	56	65.4	32.1	49.08	1.8
IBADAN	2	13	2	2.7		7.2	2.2	25.5	246	82	58.3	30.2	51.8	1.8
IBADAN	2	13	3	2.5		8.5	2.5	26.8	192	64	47.1	22.3	47.35	2
IBADAN	2	2	1	3.6	5	9.8	2.2	27.4	255	85	45.5	25.8	56.7	2.1
IBADAN	2	2	2	3.4		9.5	3.9	30.8	174	58	56.2	33.7	59.96	2.1
IBADAN	2	2	3	3.3		9.3	3.4	31.1	228	76	69.1	31.4	45.44	2.1
IBADAN	2	2	4	3.2		9.2	3.1	25.8	267	89	78	35.6	45.64	2
IBADAN	2	2	5	3.6		10.1	2.8	29.7	201	67	93.5	48.2	51.55	2.3
IBADAN	2	5	1	1.9	5	8.5	3.5	22.4	234	78	37.9	15.1	39.84	2.2
IBADAN	2	5	2	2.6		6.9	2.6	23.2	168	56	78	45.7	58.59	2
IBADAN	2	5	3	1.9		8.7	2.9	26.7	252	84	81.6	44.2	54.17	2.1
IBADAN	2	5	4	2.8		9.2	2.8	25.5	189	63	25.7	17.9	69.65	1.9
IBADAN	2	5	5	2.9		9.8	3.5	29.6	216	72	74.5	42.8	57.45	1.4
IBADAN	2	4	1	2.4	5	10.3	3.2	27.8	213	71	96.4	49.5	51.35	1.5
IBADAN	2	4	2	3.3		10.2	3.4	29.1	264	88	57	25.2	44.21	1.9
IBADAN	2	4	3	2.1		9.9	3.7	27.5	156	52	45.8	20.1	43.89	1.7
IBADAN	2	4	4	2.4		9.6	3.6	28.9	174	58	34.5	10.5	30.43	1.8
IBADAN	2	4	5	2.5		8.7	3.3	29.7	195	65	63.3	25.5	40.28	1.6
IBADAN	2	14	1	2.6	5	7.5	2.5	26.4	228	76	62.9	23.3	37.04	1.7
IBADAN	2	14	2	2		6.8	2.2	30.3	261	87	79.4	42.3	53.27	1.8
IBADAN	2	14	3	2.1		6.2	2.9	31.2	183	61	51.5	21.5	41.75	1.7
IBADAN	2	14	4	2.3		9.3	2.7	33.5	225	75	45.7	20.4	44.64	1.8
IBADAN	2	14	5	2.6		8.4	2.6	29.7	156	52	38.6	15.2	39.38	1.3
IBADAN	2	1	1	0.3	3	9.5	2.1	29.2	162	54	23.3	10.1	43.35	1.5
IBADAN	2	1	2	2.2		7.9	2.8	35.1	168	56	90.4	45.8	50.66	1.4
IBADAN	2	1	3	2		6.2	2.9	30.9	234	78	70.5	35.6	50.5	1.3
IBADAN	2	6	1	2.4	5	7.1	3.1	25.8	207	69	81.9	43.7	53.36	1.8
IBADAN	2	6	2	2.1		7.1	2.8	29.5	171	57	75.2	38.9	51.73	1.6
IBADAN	2	6	3	2.5		8.5	3.9	35.9	216	72	52.5	21.5	40.95	1.7
IBADAN	2	6	4	3		9.4	3.4	30.4	222	74	44.1	22	49.89	1.5
IBADAN	2	6	5	3.1		9.6	3.2	28.8	396	66	85.3	41.2	48.3	1.9
IBADAN	2	15	1	3.1	5	8.7	3.1	25.7	231	77	43.4	19.5	44.93	1.4
IBADAN	2	15	2	3.1		9.9	3.3	24.2	204	68	51.6	25.8	50	2
IBADAN	2	15	3	3.1		9.2	3.5	26.5	228	76	58.5	30.2	51.62	1.4
IBADAN	2	15	4	2.8		8.9	2.5	22.5	165	55	85.9	40.1	46.68	1.7
IBADAN	2	15	5	2.7		8.8	2.6	25.2	201	67	90.7	42.3	46.64	1.8
IBADAN	2	10	1	2.2	4	9.2	2.7	28.5	237	79	35.2	15.1	42.9	1.6
IBADAN	2	10	2	2.5		8.9	2.5	29.4	165	55	52.8	20.8	39.4	2
IBADAN	2	10	3	2.2		6.5	3.7	30.7	156	52	30.9	10.2	33	1.9
IBADAN	2	10	4	2.9		7.7	2.9	25.6	180	60	86.1	39.9	46.34	1.7
IBADAN	2	12	1	2.6	4	5.9	3	29.8	213	71	39.8	14.2	35.68	1.7
IBADAN	2	12	2	2.5		9.7	3.6	26.2	162	54	40.9	20.5	50.49	1.7
IBADAN	2	12	3	2.5		6.9	3.5	27.5	195	65	56.3	20.9	37.12	1.5
IBADAN	2	12	4	3		6.5	3.2	27.9	240	80	69	32.8	47.54	1.8
IBADAN	3	14	1	2.4	5	7.5	2.8	28.4	237	79	98.2	45.9	46.74	2.1
IBADAN	3	14	2	2.8		7.4	2.8	29.3	198	66	82.8	42.3	51.09	2
IBADAN	3	14	3	2.6		7.2	2.7	26.2	177	59	69.5	25.9	37.27	1.9
IBADAN	3	14	4	2.9		8.9	2.9	20.5	213	71	73.4	38.2	52.04	1.7
IBADAN	3	14	5	2.8		8.8	2.5	25.7	192	64	54.2	20.5	37.82	1.4
IBADAN	3	7	1	2.5	6	6.7	2.6	27.6	258	86	55.1	22.3	40.47	1.4
IBADAN	3	7	2	1.9		6.6	2.7	26.7	222	74	51.9	23.3	44.89	1.3
IBADAN	3	7	3	2.3		7.2	3.4	28.3	165	55	94.5	50.2	53.12	1.9
IBADAN	3	7	4	3.2		8.1	3.1	29.2	198	66	63.7	28.8	45.21	1.9
IBADAN	3	7	5	2.5		9.5	2.2	30.5	198	66	36.6	17.4	47.54	2.1
IBADAN	3	5	1	0.6	3	7.9	3	26.1	174	58	92.8	42.8	46.12	1.7
IBADAN	3	5	2	2.5		7.7	3.8	25.9	156	52	49.2	29	58.94	2
IBADAN	3	5	3	2.9		7.8	2.7	24.8	231	77	61.1	35.2	57.61	1.6
IBADAN	3	13	1	2.4	3	7.5	3.1	26.2	165	55	75.4	35.2	46.68	1.7
IBADAN	3	13	2	2.8		8.2	2.4	28.6	171	57	88.7	40.4	45.55	1.9
IBADAN	3	13	3	2.6		8.3	2.7	29.4	100	50	77.3	35.1	45.41	1.7
IBADAN	3	6	1	1.9	5	7.8	2.5	25.5	201	67	45.5	23.8	52.31	1.4
IBADAN	3	6	2	2.1		8.5	3.8	26.5	165	55	59.8	30.2	50.5	1.7
IBADAN	3	6	3	2.3		7.4	2.5	25.7	240	80	66.6	22.1	33.18	1.3
IBADAN	3	6	4	2.1		7.7	2.2	27.2	234	78	75.2	38.6	51.33	1.3
IBADAN	3	6	5	2.4		8.2	3.8	25.8	231	77	82.9	40.3	48.61	1.7
IBADAN	3	12	1	2.5	4	8.9	4	26.6	156	52	71.8	35.3	49.16	1.5
IBADAN	3	12	2	2.9		7.8	3.4	29.7	243	81	85.2	48.5	56.92	1.5
IBADAN	3	12	3	2.6		7.1	3.3	27.5	174	58	56.8	20.9	36.8	1.6
IBADAN	3	12	4	2.7		7.5	3	27.8	252	84	67.6	38.2	56.51	1.8
IBADAN	3	11	1	3	6	8.2	3.2	23.6	140	45	92.3	45.5	49.3	2
IBADAN	3	11	2	2.7		7.6	2.6	27.4	150	48	56.1	25.8	45.99	2
IBADAN	3	11	3	2.6		8.7	2.4	28.5	147	49	99.4	55.7	56.04	1.9
IBADAN	3	11	4	3.2		7.9	2	22.6	144	48	32.9	21.2	64.44	2.2
IBADAN	3	11	5	2.6		8.5	2.2	25.4	216	72	48.8	20.4	41.8	2.4
IBADAN	3	9	1	3.4	2	7.2	2.3	23.7	177	59	51.7	26	50.29	1
IBADAN	3	9	2	2.5		6.5	2	26.6	147	49	93.2	48.2	51.72	1
IBADAN	3	2	1	2.3	4	9	2.7	29.8	171	57	62.4	42.8	68.59	1.1
IBADAN	3	2	2	2.4		7.5	3.2	33.9	204	68	44.2	24.3	54.98	13
IBADAN	3	2	3	3.3		7.4	3	29.7	47	49	35.8	15.4	43.02	1.5
IBADAN	3	2	4	1.9		8.2	2.4	27.2	210	70	86.3	44.4	51.45	1.4
IBADAN	3	15	1	3.6	3	8.2	2.5	23.1	126	42	59.2	35.1	59.29	2
IBADAN	3	15	2	3.2		7.1	2.7	26.5	165	55	75.4	40.3	53.45	1.7
IBADAN	3	15	3	3		8.5	2.6	22.8	252	54	62.7	30.5	48.64	1.7
IBADAN	3	4	1	2.2	2	9.2	3	24.6	189	63	90.7	38.9	42.89	1.7
IBADAN	3	4	2	2.4		6	2.7	26.2	156	52	78.8	48.2	61.17	1.9
IBADAN	3	8	1	2.2	5	7.5	3.2	28.2	171	57	62.6	35.5	56.71	1.8
IBADAN	3	8	2	3		8	3	29.3	165	55	55.2	20.3	36.78	2
IBADAN	3	8	3	3		7.9	0.4	25.6	207	69	69.7	30.5	43.76	1.9
IBADAN	3	8	4	2.3		6.2	2.4	22.9	234	78	56.1	25.8	45.99	2.1
IBADAN	3	8	5	2.4		7.5	2.7	24.3	231	77	68.5	34	49.64	2.4
IBADAN	3	10	1	3	1	7.9	2.7	27.4	168	56	72.8	30.5	41.9	2.1
IBADAN	3	1	1	2.5	5	7.2	2.9	29.5	204	68	83.2	42.8	51.44	1.8
IBADAN	3	1	2	2.4		7.5	2.9	24.8	165	55	92.3	45.5	49.3	1.7
IBADAN	3	1	3	3.6		7.9	2.3	23.2	201	67	54.4	20.8	38.24	1.6
IBADAN	3	1	4	2.9		7.3	2.4	22.4	225	75	61.5	31.2	50.73	1.5
IBADAN	3	1	5	2.7		7.8	2.6	27.7	237	9	75.6	45.3	59.92	1.7
IBADAN	3	3	1	2.8	5	8.7	3.8	26.6	156	52	86.2	41.2	47.8	1.6
IBADAN	3	3	2	2.5		7.1	3.9	28.2	249	83	68.1	35.4	51.98	1.7
IBADAN	3	3	3	2.5		7	3.7	27.3	222	74	52.5	29.5	56.19	1.9
IBADAN	3	3	4	2.2		7	3.8	32.8	153	51	69.9	32.9	47.07	2
IBADAN	3	3	5	2		7.9	3.7	34.7	225	75	57.7	28.7	49.74	2.1
OGUN	1	9	1	2.7	6	7.4	2.8	23.5	150	50	78.5	35.8	45.61	2.4
OGUN	1	9	2	3		6.2	2.3	23.8	201	67	59.3	27.5	46.37	2.2
OGUN	1	9	3	2.1		5.8	2.5	26.6	165	55	86.5	42.3	48.9	2.1
OGUN	1	9	4	2.5		7.5	2.6	21.2	150	50	45	20.9	46.44	2
OGUN	1	9	5	3		6.8	2.1	26.4	180	60	76.6	35.6	46.47	1.9
OGUN	1	2	1	1.5	9	7	3	23.4	195	65	67.6	32.9	48.67	2.1
OGUN	1	2	2	2		7.5	2.6	29.5	186	62	35.4	16.8	47.46	2
OGUN	1	2	3	2.3		7.2	3	25.8	225	75	68.3	32.2	47.14	1.8
OGUN	1	2	4	2.4		7.7	3.7	24	234	78	87.2	43.4	49.77	1.5
OGUN	1	2	5	1.9		7.5	3.1	30.7	174	58	47.9	20.1	41.96	1.7
OGUN	1	13	1	3.4	5	7.4	2.5	27	186	62	45.4	28.9	63.66	1.7
OGUN	1	13	2	3.2		7	2.5	28.2	156	52	54.2	29.2	53.87	1.7
OGUN	1	13	3	2.4		7.3	3	26	204	68	79.3	42.4	53.47	1.9
OGUN	1	13	4	2.2		7.6	2.5	29.6	237	79	80.7	45.5	56.38	2.6
OGUN	1	13	5	3.4		7.9	3.4	30.4	189	63	79.1	46.2	58.41	1.6
OGUN	1	7	1	2.9	8	8.2	3.2	25.4	216	72	95.5	52.6	55.08	1.8
OGUN	1	7	2	2.4		7.5	2.7	24.5	255	85	74.5	36.7	49.26	1.7
OGUN	1	7	3	2.9		7.4	2	26.2	192	64	67.8	29.7	43.81	1.4
OGUN	1	7	4	2.5		8.7	2.5	27.5	129	43	68.7	32.3	47.02	2
OGUN	1	7	5	3		7.6	2.4	28.4	186	62	38.6	19.9	51.55	1.4
OGUN	1	4	1	3.2	5	7.9	2.8	29.4	279	93	47.8	24.8	51.88	1.9
OGUN	1	4	2	3.3		7.8	3.2	32.9	246	82	55.5	26.6	47.93	2
OGUN	1	4	3	2.9		8.4	3.1	31.5	195	65	94.5	48.2	48.3	1.8
OGUN	1	4	4	3		7.2	2.8	30.5	129	43	76.4	39.5	51.7	1.8
OGUN	1	4	5	3.1		7.3	3.1	29.9	174	58	29.8	19.9	66.78	1.7
OGUN	1	15	1	2.4	10	7.4	3	28.2	189	63	88.9	40.8	45.89	1.4
OGUN	1	15	2	2.3		7.5	3.2	27.5	216	72	35.6	20.6	57.87	1.5
OGUN	1	15	3	3		8.6	2.7	30.6	267	89	90.9	40.2	44.22	1.9
OGUN	1	15	4	3.2		8.2	3.9	29.5	183	61	76.7	38.4	50.07	1.2
OGUN	1	15	5	2.4		7.3	2.6	27.2	204	68	69.1	39.8	57.6	1.3
OGUN	1	3	1	3.6	10	9.1	2.2	30.7	228	76	92.5	46.1	49.84	1.4
OGUN	1	3	2	0.7		8.4	2.5	35.8	246	82	41.7	20.9	50.12	1.5
OGUN	1	3	3	2.3		8.5	3.2	25.3	165	55	55.3	25.2	45.57	1.7
OGUN	1	3	4	3.6		8.8	2.8	22.2	171	57	69.6	30.9	44.4	1.9
OGUN	1	3	5	2.9		8.9	3.7	30.5	195	65	48.6	24.2	49.79	2.1
OGUN	1	12	1	2.9	10	8	3.3	29.9	168	56	56.9	25.9	45.52	2
OGUN	1	12	2	3.3		8.2	3.2	32.8	216	72	65.8	32.7	49.7	2.2
OGUN	1	12	3	2.4		9.1	3	33	153	51	77.6	46.8	60.54	2.1
OGUN	1	12	4	2.5		7.5	2.8	29.2	255	85	64.4	30.6	47.52	1.7
OGUN	1	12	5	2.9		8.6	2.9	30.5	219	73	89.3	49.2	55.1	1.9
OGUN	1	10	1	3.7	10	9.7	3.4	30.3	240	80	98.2	52.5	53.46	2
OGUN	1	10	2	3.6		9.3	2.5	29.2	186	62	96	55.3	57.6	1.8
OGUN	1	10	3	2.9		7.2	2.6	28.5	159	53	72.7	46.9	64.51	1.3
OGUN	1	10	4	3.2		8.2	2.2	27.4	246	82	113.2	63.5	56.1	1.4
OGUN	1	10	5	2.9		8.9	3.5	32.6	189	63	48.4	23.2	47.93	1.5
OGUN	1	8	1	2.7	11	5.6	3.6	35.7	222	74	69.3	33.6	48.48	1.3
OGUN	1	8	2	3.2		8.2	3.8	34.3	165	55	56	25.3	45.18	1.8
OGUN	1	8	3	4.4		10.5	4.2	40.8	201	67	105.4	50.7	48.1	1.7
OGUN	1	8	4	3		10.6	4.1	28.5	168	56	42.9	26.3	61.31	1.8
OGUN	1	8	5	3.1		9.2	4.4	38.4	216	72	49.6	29.9	60.28	1.7
OGUN	1	5	1	2.2	7	8.3	2.3	23.6	153	51	87.6	46.7	53.31	1.8
OGUN	1	5	2	2.3		9	3.5	26.2	159	53	68.4	39.2	57.31	1.6
OGUN	1	5	3	2.5		8.6	3.5	28.3	204	68	44.3	20.8	46.95	1.8
OGUN	1	5	4	2		7.7	3.6	29.3	165	55	55.8	25.5	45.7	1.7
OGUN	1	5	5	3.1		8	3	31.5	192	64	71.2	48.3	67.84	1.9
OGUN	1	1	1	2.9	9	10.6	3.1	36.7	189	63	126.2	65.1	51.58	1.5
OGUN	1	1	2	2.3		9.3	3.5	25.6	168	56	119.1	58.6	49.2	1.4
OGUN	1	1	3	2.9		8.5	3	32.3	216	72	72.5	38.5	53.1	1.4
OGUN	1	1	4	3.2		10.2	4.5	31.2	159	53	69.1	35.8	51.81	1.9
OGUN	1	1	5	2.5		9.1	3.5	35.5	267	89	58.7	29.5	50.26	2.1
OGUN	1	14	1	3.4	6	11.8	4.5	33.8	171	57	48.5	26.7	55.05	2
OGUN	1	14	2	4.2		8.3	3.6	34.3	258	86	35.4	15.4	43.5	2.2
OGUN	1	14	3	3.5		9.1	3.1	30.4	204	68	41.3	22.3	54	2.3
OGUN	1	14	4	3.4		8.2	3	33.2	237	79	84.5	38.5	45.56	2.1
OGUN	1	14	5	4.4		11.9	4.7	34.5	159	53	35.2	19.4	55.11	2.1
OGUN	1	11	1	4	11	10.6	4.2	34.3	246	82	56.6	23.7	41.87	1.8
OGUN	1	11	2	3.5		11.7	4.5	35.1	168	56	39.9	29.3	73.43	1.6
OGUN	1	11	3	4		10	4.9	36.2	165	55	93.5	52.5	56.15	1.7
OGUN	1	11	4	3.4		10.4	4.5	37.3	162	54	84.4	48.5	57.46	1.5
OGUN	1	11	5	2.9		8.2	3.3	30.3	189	63	55.3	28.3	51.18	1.8
OGUN	1	6	1	2.2	10	8.8	3.1	35.2	255	85	59.5	38.5	64.71	1.9
OGUN	1	6	2	2.5		7.7	2.5	36.8	267	89	58.7	23.5	40.03	2
OGUN	1	6	3	3.6		9.3	3.2	38.6	168	56	46.1	23.2	50.33	1.7
OGUN	1	6	4	4.5		10.1	3.6	32.2	231	77	82.2	40.2	48.91	1.8
OGUN	1	6	5	3.6		8.2	2.2	34.1	153	51	41.6	24.6	59.13	1.6
OGUN	2	7	1	2.4	7	9.7	3.3	27	150	50	36.9	18.2	49.32	2.3
OGUN	2	7	2	2.5		7.1	2.6	24.5	189	63	40.5	22.5	55.56	2.6
OGUN	2	7	3	2.9		7.2	2.4	25.4	201	67	45.7	23.1	50.55	1.4
OGUN	2	7	4	2.9		7.5	2.5	25.7	171	57	54.3	26.1	48.07	1.6
OGUN	2	7	5	2.7		9.2	3.5	23.5	177	59	30.9	15	48.54	2.5
OGUN	2	3	1	2	5	8.4	2.8	21.4	186	62	53.9	25.5	47.31	2.1
OGUN	2	3	2	2.4		9.4	4.6	23.3	228	76	62.9	35.2	55.96	1.3
OGUN	2	3	3	2.2		7.2	2.3	24.2	174	58	68.3	30.9	45.24	1.2
OGUN	2	3	4	2.3		8	3.5	30.8	249	83	50.5	25.3	50.1	1.5
OGUN	2	3	5	2.4		9.5	3.9	29.5	219	73	53.6	28.5	53.17	2
OGUN	2	9	1	2.3	10	9.5	3.4	24.5	216	72	32.4	20.1	62.04	2
OGUN	2	9	2	2.5		8.4	3.5	26.2	255	85	30.6	16.1	52.61	1.8
OGUN	2	9	3	3.3		10.1	4	27.8	198	66	75	40.1	53.47	1.9
OGUN	2	9	4	3.6		9.5	3.5	27.3	216	72	45.4	23.9	52.64	1.5
OGUN	2	9	5	3		8.6	2.9	30.8	276	92	70.8	35.9	50.71	1.7
OGUN	2	8	1	3.2	10	9.3	3.2	35.6	264	88	65.6	35.2	53.66	1.1
OGUN	2	8	2	3.1		7.4	3.6	31.2	246	82	85.3	46.6	54.63	1.6
OGUN	2	8	3	2.9		9.2	3.8	32.4	183	61	84.8	40.8	48.11	1.5
OGUN	2	8	4	3.4		8.9	3.2	30.5	225	75	76.8	42.3	55.08	1.4
OGUN	2	8	5	2.5		8.8	3.4	29.6	270	90	59.7	31.1	52.09	1
OGUN	2	11	1	2.9	7	8.2	3.5	29.8	228	76	85.1	45.4	53.35	1.1
OGUN	2	11	2	2.5		9.3	2.6	26.9	246	82	62.2	35.9	57.72	1.3
OGUN	2	11	3	2.2		8.5	2.8	25.3	285	95	59.1	28.2	47.72	2
OGUN	2	11	4	3.6		9.4	2.9	30.4	282	94	69.7	39	55.95	1.2
OGUN	2	11	5	2.5		8.2	3.1	29.5	231	77	46.4	25.1	54.09	1.7
OGUN	2	13	1	2.3	2	7.5	2.4	22.2	246	82	48.4	28.7	59.3	1.2
OGUN	2	13	2	2.4		7.6	2.6	28.1	222	74	59.6	22.7	38.09	2
OGUN	2	2	1	2	2	7.2	2.8	23.3	168	56	52.5	23.3	44.38	2.2
OGUN	2	2	2	2.1		7.4	2.9	26.5	189	63	48.9	19.4	39.67	2
OGUN	2	5	1	0	0	0	0	0	0	0	0	0	0	0
OGUN	2	4	1	2.2	2	6.5	1.5	18.3	204	68	81.6	35.1	4301	1.9
OGUN	2	4	2	2.5		7.6	1.8	22.7	165	55	91.3	40.5	44.36	1.7
OGUN	2	14	1	3.4	1	9.3	2.4	29.4	135	45	35.7	18.6	52.1	1.8
OGUN	2	1	1	2.1	2	7.4	3.2	22.1	129	43	46.4	25.9	55.82	1.3
OGUN	2	1	2	2.4		9.5	3.2	30	156	52	552.7	26.3	49.91	1.5
OGUN	2	6	1	2.2	3	8.9	3.2	17.2	135	45	71.3	38.4	53.86	2
OGUN	2	6	2	3.5		9.8	3	23.2	159	53	72.6	41.2	56.75	2.1
OGUN	2	6	3	3.2		8.9	3.1	26.5	126	42	81.5	48.8	59.88	2.4
OGUN	2	15	1	2.2	4	7.3	2.5	19.4	174	58	45.7	23.5	51.42	1.5
OGUN	2	15	2	2.4		7.2	2.4	19.5	177	59	65.1	32.3	49.62	1.4
OGUN	2	15	3	2.5		7.5	2.2	22.2	186	62	68.7	38	56.62	2.1
OGUN	2	15	4	2.3		6.2	2.5	17.9	222	74	55.3	25.9	46.84	2.3
OGUN	2	10	1	2.6	5	7.5	2.5	25.8	195	65	92.6	46.2	49.89	1.8
OGUN	2	10	2	2.1		5.2	2.3	17.5	159	53	85.7	49.2	57.41	1.2
OGUN	2	10	3	3		6.6	2.4	19.4	216	72	72.4	38.5	53.18	2.1
OGUN	2	10	4	3.5		8.3	3.3	27.7	255	85	8	36.7	47.05	2.4
OGUN	2	10	5	3.4		7.2	0.4	24.3	228	76	75.9	42.1	55.47	2
OGUN	2	12	1	2.9	5	7.5	2.2	22.6	234	78	42.2	19.1	45.226	2.6
OGUN	2	12	2	2.1		6.6	2.3	20.2	177	59	49.7	25.8	51.91	1.8
OGUN	2	12	3	2.2		6.7	2.5	19.4	228	76	56.5	32.4	57.35	1.3
OGUN	2	12	4	2.5		7.2	3.7	18.3	126	42	50.1	25.3	550.5	1.4
OGUN	2	12	5	2.4		6.3	2.6	22.2	135	45	29.2	19.4	66.44	1.9
OGUN	3	14	1	2.2	6	6.7	2.4	22.7	189	63	82.9	48.6	58.62	1.5
OGUN	3	14	2	3.2		8.2	4.2	25.4	216	72	76.8	39.2	51.004	1
OGUN	3	14	3	3.4		7.4	3.3	30.2	255	85	98.7	46.4	47.01	1.6
OGUN	3	14	4	2.7		7.3	3.4	28.5	183	61	101.4	64.9	64	1.1
OGUN	3	14	5	3.3		8	4.5	29.9	267	87	63.6	38.9	61.16	1.2
OGUN	3	7	1	2.9	7	6.4	2.3	25.8	216	72	76.5	46.4	60.65	1.3
OGUN	3	7	2	1.9		5.9	2.2	26.6	159	53	82.8	49.1	59.23	1.9
OGUN	3	7	3	2.9		6.6	3.4	26.2	198	66	92.2	52.4	56.83	2
OGUN	3	7	4	3.4		8.2	3.1	24.4	339	113	71.1	38.2	53.73	2
OGUN	3	7	5	3.1		8.1	4.5	31.3	177	59	68.8	42.8	62.21	1.4
OGUN	3	5	1	2.5	6	5.4	2.5	22.2	144	48	53.7	28.3	52.7	1.4
OGUN	3	5	2	3		7.3	3.6	29.2	198	66	58.6	21.2	36.18	1.9
OGUN	3	5	3	2.1		5.8	2.7	26.8	162	54	62.3	32.2	51.69	1.8
OGUN	3	5	4	2.2		6.5	2.8	31.6	135	45	95.4	45.5	47.69	1.5
OGUN	3	5	5	2.5		5.2	2.6	30.2	261	87	46.7	38.6	50.33	2.6
OGUN	3	13	1	2.3	6	7.4	3.2	28.1	228	76	87.2	32.3	37.04	1.1
OGUN	3	13	2	2.2		7.5	3.6	29.5	246	82	66.6	39.2	58.86	1.9
OGUN	3	13	3	2.5		6.6	2.7	30	207	69	67.5	35.1	52	1.8
OGUN	3	13	4	2.1		7.6	3.5	24	219	73	56.4	26.9	47.7	1.7
OGUN	3	13	5	3.2		8.5	4.3	26.2	336	112	55.7	21.8	39.14	22
OGUN	3	6	1	1.7	2	7.7	3.2	22.3	279	93	46.2	24.5	53.03	1.5
OGUN	3	6	2	2.2		6.4	3.4	24.9	252	84	37.5	15.2	40.53	1.3
OGUN	3	12	1	2.2	3	7.9	4.6	25.8	219	73	68.6	22.6	32.94	1.1
OGUN	3	12	2	1.6		8.3	4.8	28.2	189	63	54.8	25.8	47.08	1.7
OGUN	3	12	3	2.1		7.9	4.3	30.4	168	56	93.6	45.1	48.18	1.8
OGUN	3	11	1	2.9	5	8.2	4.2	26.6	219	73	64.2	38.8	60.44	1.7
OGUN	3	11	2	2.4		6.3	3.3	24.3	186	62	65.6	39.2	59.76	2.8
OGUN	3	11	3	2.9		6.3	2.7	23.8	255	85	70.4	42	59.66	1.7
OGUN	3	11	4	4.6		12.6	3.6	28.3	354	118	58.5	28.7	48.81	2.2
OGUN	3	11	5	4		9.2	3.2	28.4	171	57	29.8	12.7	42.62	2.8
OGUN	3	9	1	2	7	7.9	2.4	26	147	49	35.2	28.5	80.97	1.6
OGUN	3	9	2	3.4		7.8	2.6	28.2	216	72	46.2	25.8	55.84	1.3
OGUN	3	9	3	2.4		7.5	2.3	23.4	192	64	59.8	30.7	51.34	1.7
OGUN	3	9	4	3.1		7.7	3.5	24.5	168	56	62.5	32.9	52.64	2.2
OGUN	3	9	5	1.7		8.2	2.7	24.1	279	93	98.6	48.4	49.09	1.5
OGUN	3	2	1	1.5	5	7.5	2.5	28.6	246	82	46.8	29.8	63.68	1.4
OGUN	3	2	2	1.8		5.3	2.3	20.3	177	59	49	24.3	49.59	1.7
OGUN	3	2	3	1.9		5.2	2.6	29.2	204	68	52.6	26.2	49.81	1.8
OGUN	3	2	4	2.9		7.6	3.2	25.3	171	57	85.4	45.3	53.04	2.2
OGUN	3	2	5	3.5		7.7	2.4	28.1	267	89	103	62.4	60.58	1.9
OGUN	3	15	1	3.4	5	7.4	2.5	26.5	198	66	28	19.3	68.93	1.8
OGUN	3	15	2	3.5		7.2	2.9	27.7	195	65	29.4	12.5	42.52	2.1
OGUN	3	15	3	2.1		5	2.8	25.8	342	114	45.6	22.3	48.9	1.7
OGUN	3	15	4	2.5		6.1	2.6	24.2	288	96	62	32.9	53.06	2.8
OGUN	3	15	5	3.3		7.8	3.2	26.3	249	83	49.6	21.3	42.94	2.6
OGUN	3	4	1	2.5	7	7.6	3.7	25.9	156	52	48	24.8	51.67	2.2
OGUN	3	4	2	3.1		7.4	3.3	26.3	219	73	55.2	31.6	57.25	1.4
OGUN	3	4	3	3.3		8.2	3.2	22.8	201	67	47.9	28.7	59.92	1.9
OGUN	3	4	4	3.5		8.7	3.1	29.6	264	88	48.8	29.4	60.25	1.8
OGUN	3	4	5	3.6		7.6	3.6	28.5	228	76	46.5	23.5	50.54	1.5
OGUN	3	8	1	3.5	6	8.1	3.5	27.7	285	95	85.7	45.5	53.09	1.7
OGUN	3	8	2	3.4		8.8	3.3	23.5	252	84	92.1	46.3	50.27	1.4
OGUN	3	8	3	2.9		6.2	3.2	22.2	339	113	64.8	35.2	54.32	1.3
OGUN	3	8	4	2.8		6.4	3.3	26.9	186	62	72.2	38.5	53.32	2.2
OGUN	3	8	5	3.2		8.3	3.6	27.8	171	57	71.5	39.4	55.1	2.9
OGUN	3	10	1	2.6	8	0.6	2.7	25.2	168	56	45.1	22.6	50.11	1.6
OGUN	3	10	2	3		7.2	2.3	22.6	279	93	55.2	28.7	51.99	1.6
OGUN	3	10	3	2.9		8.4	3.7	29.4	195	65	42.8	26.9	62.85	2.2
OGUN	3	10	4	3.4		8.3	3	26.3	252	84	98.2	42.8	43.58	2
OGUN	3	10	5	3		8.5	2.1	23.9	165	55	76.9	24.9	32.38	1.9
OGUN	3	1	1	2.2	3	6.3	2.3	24.7	81	27	62.1	48.4	777.94	1.7
OGUN	3	1	2	2		6.2	2.9	23.6	252	84	55.5	23.8	42.88	1.9
OGUN	3	1	3	3.4		5.1	2.6	26.5	114	38	88.9	30.5	34.31	1.8
OGUN	3	3	1	2.4	4	6.9	3.7	22.4	168	56	29.3	20.17	52.67	1.6
OGUN	3	3	2	2.1		5.3	3.5	25.9	129	43	95.2	45.6	47.9	1.7
OGUN	3	3	3	1.4		5.3	2.8	26.3	186	62	72.1	35	48.54	1.5
OGUN	3	3	4	1.7		5.2	2.2	27.7	63	21	56.8	25.2	44.37	2

## Sheet: Agronomic
ENV	BLOCK	VARIETY	NO.PLANT	Total no. of pods	Final plant stand	FSW	NSPP	YPP	HSW	YPP	DSW	FPW	MPN	IMPN	LOP	WOP	LOS	WOS	SP	HI	RPW	YPPU
BOWEN	1	V9	1	15		17.1	16	17.1	105.8	87.9	11	44.4	15	0	24.1	15.05	15.05	10.02	38.51	0.31	-	190.4
BOWEN	1	V9	2	24		25.7	23	25.7			16.6	47.1	22	2	18.07	14.06	15.04	12.02	54.56	0.44
BOWEN	1	V9	3	25		24.4	26	24.4			23	48.7	24	1	20.07	15.05	14.04	11.02	50.1	0.46
BOWEN	1	V9	4	20		20.7	21	20.7			13.1	50.2	20	0	19.07	14.03	13.05	11.03	40.4	0.26
BOWEN	1	V2	1	44		52.1	45	52.1	117.7	171.6	37.9	110.6	44	3	24.09	16.05	14.04	10.02	40.93	0.89	-	390.1
BOWEN	1	V2	2	22		18.3	24	18.3			13.6	37.9	19	1	25.1	17.07	13.05	10.02	41.98	0.33
BOWEN	1	V2	3	35		38.6	33	38.6			27.3	94.3	32	0	22.09	16.05	10.06	15.05	47.1	0.78
BOWEN	1	V2	4	38		36.9	40	36.9			26.4	87.9	37	3	23.08	12.04	13.06	18.01	48.28	0.5
BOWEN	1	V2	5	24		28.7	31	28.7			19.7	59.4	23	1	28.13	13.06	13.06	10.02	48.32	0.55
BOWEN	1	V13	1	34		44.4	31	44.4	127.8	293	29	102.3	34	0	20.08	18.06	16.06	13.03	43.4	0.81	111.9	550.8
BOWEN	1	V13	2	37		35.8	34	35.8			24.3	80.5	32	5	21.08	16.05	17.06	10.05	44.47	0.66
BOWEN	1	V13	3	27		25.3	23	25.3			17.3	66.7	23	4	20.08	15.05	13.04	9.03	37.93	0.51
BOWEN	1	V13	4	35		41.6	34	41.6			26.7	100.5	35	0	20.08	15.05	14.05	10.03	41.39	0.7
BOWEN	1	V13	5	29		34	28	34			22.9	88.9	26	3	22.09	18.07	16.06	11.04	38.25	0.61
BOWEN	1	V7	1	18		12	17	12	100.1	60.3	9.1	34.7	16	2	21.09	12.03	12.03	8.02	34.58	0.16	-	182.6
BOWEN	1	V7	2	20		12	20	12			8.9	32.6	18	2	18.08	15.05	11.04	10	36.81	0.18
BOWEN	1	V7	3	34		22.1	24	22.1			13.4	66.9	33	1	18.06	14.03	15.05	9.04	33.03	0.3
BOWEN	1	V7	4	22		14.2	20	14.2			7.4	48.4	20	2	18.05	14.02	14.04	10.02	29.34	0.16
BOWEN	1	V4	1	18		23.3	18	23.3	123.2	166.8	15.5	59.5	17	1	20.08	17.07	15.05	12.06	39.16	0.42	30.2	378.6
BOWEN	1	V4	2	31		37.9	32	37.9			26.4	98	31	0	25.1	18.06	15.05	11.04	38.67	0.75
BOWEN	1	V4	3	22		31.6	22	31.6			16	66.1	22	0	19.08	17.05	14.06	10.03	47.8	0.41
BOWEN	1	V4	4	33		28.8	28	28.8			18.3	79	32	1	20.06	15.05	14.06	10.03	36.46	0.54
BOWEN	1	V4	5	14		15	11	15			11.1	45.8	14	0	21.09	17.04	14.03	11.02	32.75	0.46
BOWEN	1	V15	1	53		54.1	48	54.1	80	54.1	32.3	108.5	49	4	21.08	14.04	13.06	9.03	49.86	0.69	-	108.5
BOWEN	1	V3	1	45		49.3	45	49.3	95	239.7	27.7	65	42	3	18.25	15.15	14.06	10.03	75.85	0.34	70.8	357.2
BOWEN	1	V3	2	41		36.9	44	36.9			33.3	60	38	3	25.1	14.09	12.04	9.04	61.5	1.15
BOWEN	1	V3	3	20		21.8	25	21.8			14.3	47.7	16	4	22.08	14	14.05	10.04	45.7	0.46
BOWEN	1	V3	4	31		33.9	36	33.9			23	63.8	27	3	24.1	15.02	13	11.03	53.13	0.43
BOWEN	1	V3	5	22		27	28	27			21.2	49.9	19	3	24.1	14.08	14.06	11	54.11	0.62
BOWEN	1	V12	1	24		22	29	22	73.5	243.3	13.2	363	26	2	22.08	13.05	14.03	8.03	60.61	0.24	82.6	328.5
BOWEN	1	V12	2	30		17.8	29	17.8			11.6	24.9	25	3	13.36	10.03	12.05	7.02	71.49	0.18
BOWEN	1	V12	3	58		47	56	47			29.4	68.8	54	4	18.08	11.08	12.03	9.02	68.31	0.39
BOWEN	1	V12	4	30		28.5	35	28.5			16.2	45.5	26	4	22.09	11.04	15.05	10	62.64	0.25
BOWEN	1	V12	5	47		45.4	49	45.4			29.7	70.4	45	2	12.06	11.04	13.07	9.06	64.49	0.83
BOWEN	1	V10	1	38		49.1	35	49.1	131.4	366.7	11.8	99.6	36	2	24.09	15.05	14.06	10.03	49.3	0.2	181.5	545.4
BOWEN	1	V10	2	40		49.7	39	49.7			30.8	90.5	37	3	25.12	15.05	15.05	10.02	54.92	0.52
BOWEN	1	V10	3	15		20.4	14	20.4			14.2	36.9	14	1	21.03	14.06	14.05	10.03	55.28	0.23
BOWEN	1	V10	4	21		23.8	21	23.8			14.1	54.2	21	0	22.05	14.06	14.06	9.04	43.91	0.36
BOWEN	1	V10	5	39		42.2	36	42.2			24.9	82.7	34	5	25.1	14.04	14.05	10.02	51.03	0.45
BOWEN	1	V8	1	43		43.1	38	43.1	124.2	228.1	29.4	73.3	43	0	21.08	14.04	13.07	10.02	58.8	0.68	77.9	369.1
BOWEN	1	V8	2	33		25.8	33	25.8			15.6	55.9	30	3	17.05	14.04	12.03	9.03	46.15	0.34
BOWEN	1	V8	3	26		26	25	26			17.8	50.9	26	0	20.08	16.05	14.05	10.04	51.08	0.47
BOWEN	1	V8	4	22		31.9	26	31.9			20.7	56.2	21	1	23.09	16.07	16.06	11.02	56.76	0.54
BOWEN	1	V8	5	33		23.4	31	23.4			13.3	54.9	31	2	19.07	14.04	11.04	8.03	42.62	0.36
BOWEN	1	V5	1	20		7.4	16	7.4	50.2	40.5	4.8	30.8	15	5	19.07	13.04	18.03	7.06	24.02	0.13	-	142.1
BOWEN	1	V5	2	22		12.9	23	12.9			8.5	43.9	18	4	22.09	15.05	12.03	8.04	29.38	0.25
BOWEN	1	V5	3	28		12.3	24	12.3			7.9	42.1	23	5	18.08	15.05	12.03	8.02	29.22	0.23
BOWEN	1	V5	4	14		7.9	16	7.9			5.5	25.3	11	3	22.08	15.05	11.04	9.02	31.23	0.17
BOWEN	1	V1	1	32		30.3	33	30.3	105.3	116.1	22	78.4	32	0	22.09	15.05	15.02	10.04	38.65	0.66	18.1	259
BOWEN	1	V1	2	16		17.3	16	17.3			11.6	42.2	16	0	15.06	10	13.05	10.02	41	0.35
BOWEN	1	V1	3	13		15	13	15			9.3	33.3	13	0	18.07	14.04	13.06	9.02	45.05	0.27
BOWEN	1	V1	4	14		13.3	14	13.3			9	32.6	14	0	18.06	15.04	12.03	9.02	41.18	0.27
BOWEN	1	V1	5	25		22.1	26	22.1			16	54.4	24	1	15.05	15.05	13.03	10.02	40.55	0.38
BOWEN	1	V14	1	49		24.3	49	24.3	80.1	132.4	13.7	46.6	44	5	14.04	10.03	11.05	9.03	52.15	0.38	21	216.1
BOWEN	1	V14	2	39		27.1	38	27.1			15.7	51.9	35	4	17.08	11.04	13.04	9.03	52.22	0.51
BOWEN	1	V14	3	25		18.4	27	18.4			11.9	32.9	22	3	21.07	12.03	12.04	9.03	55.93	0.39
BOWEN	1	V14	4	23		15.1	22	15.1			9.5	27.9	20	3	15.05	10.02	11.04	8.03	55.2	0.27
BOWEN	1	V14	5	27		26.6	27	26.6			12.5	35.8	26	1	20.08	10.03	13.04	7.05	74.3	0.37
BOWEN	1	V11	1	24		34.2	23	34.2	107.9	114.2	26.8	74.7	24	0	23.09	20.08	16.06	12.02	45.78	0.8	-	265.7
BOWEN	1	V11	2	18		25.2	21	25.2			15.5	46.5	18	0	25.1	15.05	15.05	11.02	54.19	0.35
BOWEN	1	V11	3	29		26.7	23	26.7			19.3	59.3	27	2	22.08	18.07	14.05	10.03	45.03	0.53
BOWEN	1	V11	4	30		28.1	27	28.1			14.2	85.2	27	3	24.3	18.04	15.05	11.02	32.98	0.43
BOWEN	1	V6	1	77		50.2	75	50.2	121.3	219.5	28	87.1	71	6	15.04	13.03	11.03	9.02	57.63	0.89	35.1	360.2
BOWEN	1	V6	2	34		33.7	34	33.7			22.9	65.9	29	5	17.06	14.04	15.05	10.03	51.14	0.72
BOWEN	1	V6	3	53		36.3	12	36.3			23.7	53.9	47	6	14.04	11.03	12.03	9.04	67.35	0.82
BOWEN	1	V6	4	47		35.6	47	35.6			20.2	56.4	44	3	18.07	12.04	14.04	10.03	63.12	0.7
BOWEN	1	V6	5	52		28.6	37	28.6			15.9	61.8	48	4	15.05	11.02	12.03	8.04	46.28	0.56
BOWEN	2	V7	1	25		25.3	22	25.3	97	129.6	13.7	45.7	24	1	20.08	14.05	14.04	9.03	55.36	0.32	-	278.1
BOWEN	2	V7	2	47		42.7	51	42.7			24.5	94.1	45	2	19.06	15.05	13.05	8.06	45.38	0.57
BOWEN	2	V7	3	29		29	33	29			19.3	49.8	28	1	23.08	15.04	13.04	9.02	58.23	0.4
BOWEN	2	V7	4	19		13.2	19	13.2			13.5	34.3	16	3	20.08	15.05	13.04	10.03	38.48	0.24
BOWEN	2	V7	5	42		19.4	32	19.4			19.6	54.2	37	5	20.05	14.03	13.03	8.04	35.79	0.16
BOWEN	2	V3	1	39		44.7	46	44.7	117.9	204.4	29.3	97.9	31	8	24.1	15.05	14.04	12.03	45.66	0.64	23.6	394.7
BOWEN	2	V3	2	34		36.1	34	36.1			20.7	73.1	30	4	16.04	14.03	13	9.02	49.38	0.46
BOWEN	2	V3	3	42		48.5	44	48.5			30.9	104.2	38	4	22.08	15.05	14.03	10.02	46.55	0.99
BOWEN	2	V3	4	16		27.7	20	27.7			17.6	47.4	15	1	25.1	15.03	15.05	10.03	58.44	0.61
BOWEN	2	V3	5	25		23.8	25	23.8			13	48.3	17	8	17.04	13.03	14.03	10.03	49.28	0.49
BOWEN	2	V9	1	18		14.9	19	14.9	85.6	90.1	9.4	32.6	18	0	22.08	12.04	13.06	12.03	45.71	0.32	-	175
BOWEN	2	V9	2	36		28.3	32	28.3			23.2	40	36	0	15.05	12.03	15.05	10.02	70.75	0.4
BOWEN	2	V9	3	21		21.2	32	21.2			13.6	41.5	20	1	18.08	15.05	11.04	10.02	51.08	0.24
BOWEN	2	V9	4	23		25.7	30	25.7			16.1	60.9	23	0	23.03	14.03	13	10.02	42.2	0.24
BOWEN	2	V8	1	68		68.3	85	68.3	163.4	328.9	40.1	143.1	67	1	24.09	13.04	15	10.03	47.73	0.84	60.4	635.9
BOWEN	2	V8	2	46		35.4	48	35.4			24	86.5	44	2	23.06	13.05	12.04	10.03	40.92	0.39
BOWEN	2	V8	3	51		45	55	45			20.8	124.7	51	0	18.05	13.02	14.03	11.04	36.09	0.32
BOWEN	2	V8	4	62		40	48	40			26.7	88.8	59	3	18.04	12.03	15.5	10.03	45.05	0.66
BOWEN	2	V8	5	60		79.8	79.8	79.8			55	132.4	60	0	21.09	16.04	16.04	13.04	60.27	1.8
BOWEN	2	V11	1	28		22.4	28	22.4	100.3	159.9	16.7	58.8	28	0	25.1	15.05	16.05	12.03	38.1	0.36	29.1	355.3
BOWEN	2	V11	2	31		22	25	22			31.6	98.4	31	0	22.08	17.03	17.08	12.03	22.36	0.78
BOWEN	2	V11	3	15		21.2	13	21.2			13.9	41.9	15	0	21.08	16.04	16.09	12.04	50.6	0.31
BOWEN	2	V11	4	17		21.7	17	21.7			13.5	42.3	17	0	23.07	16.07	17.08	10.03	51.3	0.34
BOWEN	2	V11	5	25		43.5	27	43.5			28.8	84.8	25	0	30.12	17.04	17.06	12.03	51.3	0.79
BOWEN	2	V13	1	22		25.6	22	25.6	85	99.1	16.8	53.1	22	0	20.08	16.04	14.04	10.03	48.21	0.41	-	192.7
BOWEN	2	V13	2	33		25.2	25.2	25.2			17.5	66.3	22	1	21.03	18.04	15.06	10.03	38	0.41
BOWEN	2	V13	3	40		48.3	38	48.3			28	106.3	40	0	19.04	15.04	15.05	15.05	45.44	0.75
BOWEN	2	V2	1	45		30.5	40	30.5	113.4	153.8	20.9	61.3	45	0	24.09	13.04	14.02	9.03	49.76	0.43	18.5	283.7
BOWEN	2	V2	2	27		24.4	28	24.4			18.1	57	27	0	28.12	15.05	13.06	9.03	42.81	0.26
BOWEN	2	V2	3	25		17.5	27	17.5			13.1	37.8	24	1	18.05	15.03	11.04	9.03	46.3	0.23
BOWEN	2	V2	4	29		27.8	34	27.8			19.8	51.5	26	3	25.1	13.04	14.04	13.01	53.98	0.31
BOWEN	2	V2	5	43		35.1	41	35.1			27.5	57.6	43	0	28.07	13.04	12.04	9.03	60.94	0.95
BOWEN	2	V5	1	27		23.5	33	23.5	72.6	67.8	14.6	52	27	3	24.09	15.03	13.06	8.04	45.19	0.46	-	169.8
BOWEN	2	V5	2	19		12	17	12			6.2	18.4	15	4	18.06	11.03	13.06	10.03	66.67	0.18
BOWEN	2	V5	3	21		13.6	20	13.6			8.8	42.7	17	4	21.09	15.05	12.04	9.02	31.85	0.24
BOWEN	2	V5	4	24		14.5	27	14.5			9.3	41.7	22	2	20.08	12.03	11.04	7.01	34.77	0.23
BOWEN	2	V5	5	13		4.2	13	4.2			2.5	15	13	0	20.08	13.01	10.03	7.02	28	0.06
BOWEN	2	V4	1	17		18.4	17	18.4	94.5	81.5	12.3	39.5	17	0	18.05	16.05	18.04	11.04	46.58	0.33	-	159.4
BOWEN	2	V4	2	20		31.6	24	31.6			22	43.4	20	0	19.06	15.05	13.04	10.01	72.81	0.63
BOWEN	2	V4	3	26		31.5	24	31.5			22.8	76.5	26	0	18.06	15.05	14.03	10.02	41.18	0.52
BOWEN	2	V14	1	61		28.9	57	28.9	65.2	89.4	17.8	46.9	51	10	15.05	10.03	11.03	8.02	61.62	0.37	-	159.7
BOWEN	2	V14	2	42		21.5	42	21.5			13.4	34.2	37	6	19.07	12.05	13.03	11.02	62.87	0.44
BOWEN	2	V14	3	41		20.9	40	20.9			14.8	41.4	37	4	15.05	17.02	11.04	8.03	50.48	0.34
BOWEN	2	V14	4	42		18.1	40	18.1			11.6	37.2	38	4	14.04	10.02	10.03	7.02	48.66	0.31
BOWEN	2	V1	1	28		21.5	29	21.5	89.4	112.7	12.6	48.9	27	1	19.07	15.05	14.03	10.04	43.97	0.46	-	280.9
BOWEN	2	V1	2	28		24	27	24			15.5	63.5	25	3	20.05	16.04	13.05	10.03	37.8	0.27
BOWEN	2	V1	3	31		21.9	30	21.9			14.5	60.1	30	1	19.07	15.05	13.04	9.05	36.44	0.34
BOWEN	2	V1	4	29		28	31	28			17.8	66.7	27	0	20.08	15.05	13.05	10.03	41.98	0.37
BOWEN	2	V1	5	30		17.3	30	17.3			9.4	41.7	28	2	18.07	13.03	10.03	9.03	41.49	0.17
BOWEN	2	V6	1	34		36.4	34	36.4	119.6	209.3	28.3	73.6	34	0	18.07	14.04	14.02	10.03	49.46	0.78	30.8	380.4
BOWEN	2	V6	2	24		23.1	25	23.1			16.3	75.1	23	1	21.08	17.04	13.03	10.03	30.76	0.64
BOWEN	2	V6	3	25		24.5	24	24.5			15.9	43.4	24	1	16.05	14.04	13.06	10.02	56.45	0.4
BOWEN	2	V6	4	39		49.2	39	49.2			32.5	81.7	37	2	16.06	15.05	15.05	10.03	60.22	0.76
BOWEN	2	V6	5	54		45.3	48	45.3			21.5	75.8	54	0	18.05	14.06	15.05	11.02	59.76	0.45
BOWEN	2	V15	1	12		11.2	12	11.2			7.6	24.3	11	1	19.09	15.05	15.05	11.06	52.58	0.28
BOWEN	2	V10	1	34		44.5	35	44.5	101.9	112.4	24.3	92.5	30	4	21.07	16.06	16.07	12.04	48.11	0.35	-	280.4
BOWEN	2	V10	2	20		19.4	0	19.4			9.8	74.1	20	0	20.07	16.05	13.04	10.03	26.18	0.2
BOWEN	2	V10	3	14		18.3	18	18.3			9.9	39.7	14	0	23.08	16.06	14.06	12	46.1	0.19
BOWEN	2	V10	4	22		16.5	21	16.5			8.2	45.1	22	3	24.09	15.05	12.03	9.06	36.59	0.16
BOWEN	2	V10	5	16		13.7	17	13.7			7.3	29	10	6	22.08	15.04	14.07	10.02	47.24	0.17
BOWEN	2	V12	1	29		30.1	33	30.1	92.4	85.7	18.8	55.1	26	3	22.06	12.02	12.04	9.02	54.63	0.26	-	159.3
BOWEN	2	V12	2	22		22.2	26	22.2			12.2	39.5	16	6	22.04	13.03	13.03	9.02	56.2	0.17
BOWEN	2	V12	3	11		9.6	14	9.6			4.9	18.7	7	4	19.06	13.03	13.02	9.01	51.34	0.1
BOWEN	2	V12	4	14		1.9	17	1.9			7.8	23.2	13	1	22.09	12.03	12.02	7.03	59.91	0.18
BOWEN	2	V12	5	17		9.9	17	9.9			4.7	22.8	12	5	20.05	11.05	10	8.01	43.42	0.13
BOWEN	3	V14	1	100		74.2	97	74.2	104.8	177.1	43.7	119.2	100	0	17.07	10.03	11.04	9.02	62.67	1.46	15.5	280.7
BOWEN	3	V14	2	28		15.2	26	15.2			7.8	28.3	18	10	14.05	10.03	11.04	8.03	53.71	0.19
BOWEN	3	V14	3	29		23.4	28	23.4			12.3	38.7	26	3	18.07	10.03	11.06	9.03	60.47	0.28
BOWEN	3	V14	4	44		29.3	44	29.3			16.2	51.5	44	0	14.06	10.03	12.03	7.07	56.89	0.41
BOWEN	3	V14	5	26		19	26	19			11.5	27.5	23	3	13.04	11.02	12.05	8.05	69.09	0.31
BOWEN	3	V7	1	13		12.4	13	12.4	95.7	122.5	7.1	28.6	12	1	21.07	13.04	12.04	9.05	3.36	0.16	-	278.2
BOWEN	3	V7	2	30		25.9	30	25.9			15.2	46	29	1	12.07	11.02	13.05	10.05	56.3	0.35
BOWEN	3	V7	3	30		28.6	34	28.6			15.5	67.5	25	5	26.1	16.07	13.06	10.04	42.37	0.41
BOWEN	3	V7	4	32		26.6	32	26.6			13.9	72.2	32	0	24	16.03	13.05	10.04	36.84	0.28
BOWEN	3	V7	5	38		29	36	29			14.4	63.9	35	3	24.09	13.05	14.06	10.03	45.38	0.46
BOWEN	3	V5	1	10		2	12	2	73.6	63.6	0.9	12.3	50	3	23.09	15.05	10	7	16.26	0.02	-	178.3
BOWEN	3	V5	2	32		16.1	30	16.1			6.3	46.5	28	4	17.07	13.04	13.07	10.03	34.62	0.14
BOWEN	3	V5	3	63		45.5	61	45.5			20.9	119.5	8	2	18.06	10.02	13.04	8.02	38.08	0.6
BOWEN	3	V13	1	36		41.4	35	41.4	125	164.9	24.1	101.1	34	2	20.09	16.05	15.05	11.04	40.95	0.68	-	398
BOWEN	3	V13	2	39		34.3	41	34.3			17.5	97.2	32	7	21.1	19.08	15.05	10.03	35.29	0.38
BOWEN	3	V13	3	20		20.8	18	20.8			10.7	45.7	17	3	19.07	15.05	15.05	11.04	45.51	0.29
BOWEN	3	V13	4	30		44.2	31	44.2			25.4	101.4	30	0	23.09	15.05	17.03	10.02	43.59	0.65
BOWEN	3	V13	5	22		24.2	22	24.2			13.7	52.6	22	0	20.08	17.06	14.06	10.03	46	0.35
BOWEN	3	V6	1	28		15.1	28	15.1	82.1	122.1	4.8	30	24	4	15.06	12.04	11.06	8.06	50.33	0.15	49.6	286.5
BOWEN	3	V6	2	49		30.5	46	30.5			16.2	55.9	49	0	14.03	13.02	13.04	10.04	54.56	0.69
BOWEN	3	V6	3	27		14.1	20	14.1			7.3	30.1	17	10	17.06	15.05	12.03	8.03	46.84	0.23
BOWEN	3	V6	4	35		14.7	33	14.7			6	35.5	28	7	15.05	11.03	10.03	7.02	41.4	0.27
BOWEN	3	V6	5	60		47.7	55	47.7			24.3	85.4	54	6	18.06	14.05	13.05	8.02	55.85	0.67
BOWEN	3	V12	1	34		26.7	39	26.7	81.8	80.2	19.9	50.2	34	0	20.08	15.12	15.02	12.04	53.19	0.53	-	152.1
BOWEN	3	V12	2	32		25.1	38	25.1			15.6	46.5	32	0	21.11	14.12	13.07	11.05	53.98	0.38
BOWEN	3	V12	3	38		28.4	47	28.4			14.8	55.4	26	12	25.1	13.05	14.06	7.02	51.26	0.53
BOWEN	3	V11	1	18		21.3	14	21.3	82.5	42.7	8.2	52.5	15	3	25.11	20.07	17.07	12.03	40.57	0.16	-	151.2
BOWEN	3	V11	2	5		1.8	2	1.8			1.4	9.3	5	0	20.07	17.04	12.04	8.02	19.35	0.02
BOWEN	3	V11	3	15		8	10	8			6.8	33.6	15	0	23.08	16.06	14.04	10.03	23.81	0.08
BOWEN	3	V11	4	8		5.9	8	5.9			5.2	20.9	8	0	23.12	17.05	13.06	9.04	28.23	0.1
BOWEN	3	V11	5	22		5.7	11	5.7			4.4	34.9	13	9	24.09	17.07	11.03	9.02	16.33	0.05
BOWEN	3	V9	1	7		5.7	8	5.7	60.3	27	4.3	19.5	7	0	25.1	16.04	12.04	9.03	29.23	0.08	-	66.4
BOWEN	3	V9	2	13		10.8	15	10.8			8.9	24.7	13	0	20.08	13.02	12.03	11.02	43.72	0.18
BOWEN	3	V9	3	11		10.5	13	10.5			7	22.2	11	0	20.02	14.01	12.03	8.03	47.3	0.11
BOWEN	3	V2	1	14		12.5	15	12.5	103.9	72.3	7.3	27.4	12	2	23.09	13.05	12.06	8.03	45.62	0.15	-	134.3
BOWEN	3	V2	2	7		10.5	13	10.5			6.9	11.1	7	0	17.07	13.07	12.07	8.05	94.59	0.12
BOWEN	3	V2	3	16		15.6	16	15.6			9.9	35.2	16	0	20.01	12.03	15.05	10	44.32	0.23
BOWEN	3	V2	4	7		14.7	13	14.7			9.5	21.6	7	0	26.1	11.06	15.06	9.08	68.06	0.19
BOWEN	3	V2	5	15		19	16	19			11.6	39	15	0	25.1	16.07	15.05	10.02	48.72	0.25
BOWEN	3	V15	1	11		9.5	11	9.5	63.5	67.5	8	28	10	1	25.11	15.05	12.05	8.03	33.93	0.31	-	131
BOWEN	3	V15	2	17		10.8	17	10.8			9.6	33.2	17	0	21.04	14.03	11.04	8.03	32.53	0.16
BOWEN	3	V15	3	43		47.2	47	47.2			25.9	69.8	43	0	16.07	13.03	13.04	9.04	67.63	0.5
BOWEN	3	V4	1	21		39.2	21	39.2	142.8	160	24.1	82.6	21	0	20.08	13.08	16.06	11.05	43.46	0.5	-	323
BOWEN	3	V4	2	21		44.8	26	44.8			25.8	86.5	21	0	27.1	13.06	16.07	10.04	51.79	0.53
BOWEN	3	V4	3	11		16.7	14	16.7			9.9	35	11	0	23.09	17.07	15.15	17.07	47.71	0.33
BOWEN	3	V4	4	20		42.2	24	42.2			25	81.2	20	0	22.06	16.03	16.06	11.06	51.97	0.49
BOWEN	3	V4	5	16		17.1	16	17.1			9	37.7	15	1	20.08	15.05	15.05	10.03	45.36	0.19
BOWEN	3	V8	1	66		49.4	65	49.4	139.8	408.9	25.1	123.8	61	5	25.1	14.05	13.04	9.02	39.9	0.61	160.1	702.4
BOWEN	3	V8	2	59		51.4	61	51.4			27.1	106.9	55	4	23.09	17.05	15.05	17.06	48.08	0.63
BOWEN	3	V8	3	29		38.1	29	38.1			21	113.7	29	0	22.1	18.06	14.5	12.03	33.5	0.69
BOWEN	3	V8	4	39		55.5	39	55.5			32.7	100.5	39	0	18.06	15.05	15.06	11.06	55.22	0.52
BOWEN	3	V8	5	31		54.4	32	54.4			31.7	97.4	31	0	25.1	18.06	16.07	11.04	55.85	0.54
BOWEN	3	V10	1	15		16.3	14	16.3	110.4	90.3	9	43.6	11	4	31.12	16.07	13.04	9.02	37.39	0.19	-	198.7
BOWEN	3	V10	2	11		9.5	10	9.5			5.4	21.1	9	2	19.07	14.03	14.07	10.03	45.02	0.13
BOWEN	3	V10	3	34		43.3	39	43.3			25.5	88.4	31	3	27.11	16.05	15.05	11.04	48.98	0.54
BOWEN	3	V10	4	9		6	9	6			2.3	15.4	6	3	18.06	13.03	13.04	9.02	38.96	0.04
BOWEN	3	V10	5	13		15.2	12	15.2			11.2	30.1	13	0	20.08	14.05	13.07	10.06	50.5	0.2
BOWEN	3	V1	1	50		58.2	48	58.2	120.9	288.8	30.9	133.8	47	3	22.09	15.05	13.06	10.02	43.5	0.75	106	516.7
BOWEN	3	V1	2	37		37.5	37	37.5			19.2	81.6	35	2	19.06	15.05	13.04	10.02	45.96	0.39
BOWEN	3	V1	3	27		34.9	31	34.9			19.4	70.6	25	2	28.12	15.05	15.05	10.03	49.43	0.36
BOWEN	3	V1	4	31		32.9	31	32.9			17.4	71.6	28	3	19.08	16.07	14.03	10	45.95	0.35
BOWEN	3	V1	5	24		19.3	23	19.3			10	53.1	23	1	19.08	15.05	13.06	9.02	36.35	0.25
BOWEN	3	V3	1	31		40.6	31	40.6	106.9	331.2	26.4	79.6	31	0	18.04	13.04	14.02	10.01	51	0.69	122.7	564.8
BOWEN	3	V3	2	27		39.7	31	39.7			24.9	84.7	24	3	28.11	16.06	15.03	11.02	46.87	0.41
BOWEN	3	V3	3	50		52.5	53	52.5			30	116.9	45	5	22.08	15.05	13.03	10.01	44.91	0.84
BOWEN	3	V3	4	18		27.6	23	27.6			17	53.3	16	2	28.12	15.06	15.05	10.02	51.78	0.34
BOWEN	3	V3	5	42		48.1	56	48.1			27.6	107.6	38	4	28.12	17.05	14.03	11.03	44.7	0.44
IBADAN	1	V9	1	28	6	31.9	25	31.9	114	180.7	13.4	82.88	25	3	23.07	14.06	12.04	8.03	38.52	0.31	50.5	324.7
IBADAN	1	V9	2	22		23.6	20	23.6			15.7	43.7	22	0	15.05	15.05	13.06	11.02	54	0.37
IBADAN	1	V9	3	26		26	29	26			19.5	50.6	25	1	18.05	14.03	11.03	10.05	51.38	0.48
IBADAN	1	V9	4	20		22.4	25	22.4			13.3	44.7	19	1	22.09	15.05	12.03	10.05	50.11	0.28
IBADAN	1	V9	5	21		26.3	28	26.3			11	52.3	18	3	23.07	14.03	12.03	9.03	50.28	0.23
IBADAN	1	V2	1	39	7	46.2	42	46.2	118.4	278.8	22.3	98	33	3	24.1	12.03	15.05	9.08	47.14	0.44	88.7	512.8
IBADAN	1	V2	2	26		21.6	26	21.6			17.2	45.7	23	2	25.09	11.06	15.05	10.02	47.26	0.42
IBADAN	1	V2	3	38		41.9	46	41.9			23.4	102.3	38	0	28.11	12.03	15.06	8.03	40.96	0.65
IBADAN	1	V2	4	35		33.9	42	33.9			25.7	80.7	35	0	24.12	13.05	12.06	8.05	42.11	0.56
IBADAN	1	V2	5	20		46.6	24	46.6			31.3	97.4	20	0	22.09	13.07	12.07	10.02	47.84	1.11
IBADAN	1	V13	1	40	6	52.2	50	52.2	130.5	209.7	32.2	120.3	39	1	19.07	19.05	15.03	11.05	43.39	0.88	34.1	463.2
IBADAN	1	V13	2	25		24.1	29	24.1			13.7	54.39	24	1	24.1	20.03	15.05	10.03	44.39	0.35
IBADAN	1	V13	3	28		26.2	33	26.2			17.8	69.1	25	3	22.08	15.07	17.05	11.2	37.91	0.45
IBADAN	1	V13	4	30		35.6	32	35.6			17.5	86.4	27	3	23.05	15.05	14.03	10.03	41.2	0.42
IBADAN	1	V13	5	32		37.5	36	37.5			20.3	98.9	30	2	21.03	17.03	15.04	11.05	37.91	0.55
IBADAN	1	V7	1	22	6	17.4	29	17.4	85.4	121.2	7.7	45.4	20	2	24.1	16.04	13.06	10.03	38.33	0.17	38.4	248.9
IBADAN	1	V7	2	19		15	24	15			5.6	30.9	18	1	26.13	16.06	13.06	10.04	48.54	0.12
IBADAN	1	V7	3	30		23.2	38	23.2			14.9	59.4	26	4	24.12	7.05	13.04	10.05	39.06	0.32
IBADAN	1	V7	4	18		14.4	26	14.4			6.4	39.6	15	3	25.05	13.06	14.05	10.05	36.36	0.12
IBADAN	1	V7	5	16		12.8	27	12.8			5.4	35.2	16	0	24.05	16.07	15.07	10.06	3636	0.13
IBADAN	1	V4	1	24	6	31	28	31	129.1	198.9	14.1	79.3	24	0	22.1	15.08	16.03	15.05	39.09	0.37	40.1	443.1
IBADAN	1	V4	2	28		34.2	35	34.2			19.7	88.5	28	0	20.09	16.06	16.04	16.04	38.64	0.64
IBADAN	1	V4	3	32		45.9	33	45.9			23.2	96.1	32	0	25.06	17.06	15.08	14.07	47.76	0.7
IBADAN	1	V4	4	29		25.3	30	25.3			17.9	69.4	28	1	23.08	16.07	16.06	14.06	36.45	0.5
IBADAN	1	V4	5	20		22.4	24	22.4			14.8	69.7	19	1	26.07	15.07	17.05	13.03	32.13	0.26
IBADAN	1	V15	1	38	5	38.7	46	38.7	101.8	171.4	23.7	77.7	37	1	16.11	16.03	13.04	10.04	49.81	0.54		327.6
IBADAN	1	V15	2	32		32.2	39	32.2			19.5	65.6	19	3	21.13	14.04	11.02	8.03	49.09	0.49
IBADAN	1	V15	3	29		29.9	33	29.9			19.4	59.4	27	2	23.12	15.05	12.03	8.02	50.34	0.49
IBADAN	1	V15	4	34		34.8	30	34.8			21.5	71.6	31	3	24.14	14.04	11.05	9.04	48.6	0.45
IBADAN	1	V15	5	26		26.5	29	26.5			20.7	53.3	25	1	25.11	15.03	13.06	9.04	49.72	0.43
IBADAN	1	V3	1	38	7	41.6	43	41.6	100.4	260.9	22.6	58.6	35	3	28.16	16.05	14.02	11.03	70.99	0.49	73.6	414.6
IBADAN	1	V3	2	39		38.1	39	38.1			20.4	60.1	37	2	29.15	17.06	13.03	11.02	63.39	0.47
IBADAN	1	V3	3	40		42.6	40	42.6			23.1	95.4	37	3	26.13	13.05	14.01	10.01	44.79	0.61
IBADAN	1	V3	4	31		33.9	28	33.9			18.9	65.7	28	3	28.12	15.07	13.02	11.03	51.6	0.39
IBADAN	1	V3	5	27		30.1	31	30.1			19.6	61.2	27	0	27.14	16.06	15.03	11.04	49.18	0.41
IBADAN	1	V12	1	20	5	18.3	28	18.3	91.5	145.6	10.3	30.2	20	0	25.11	15.07	14.05	12.05	60.6	0.21		240.9
IBADAN	1	V12	2	27		24.5	25	24.5			16.2	40.5	27	0	24.1	14.04	13.06	11.02	60.49	0.41
IBADAN	1	V12	3	42		38.2	45	38.2			22.5	63	41	1	21.06	14.03	14	12.03	60.63	0.5
IBADAN	1	V12	4	30		27.3	33	27.3			17.4	45.7	29	1	23.08	15.05	15.07	13.04	59.74	0.48
IBADAN	1	V12	5	41		37.3	39	37.3			23.6	61.5	36	5	23.07	13.07	15.03	14.05	60.65	0.55
IBADAN	1	V10	1	25	8	32.5	27	32.5	120.3	226.7	21.9	65.5	22	3	31.15	19.05	13.03	10.03	49.62	0.5	63.2	371.8
IBADAN	1	V10	2	37		45.9	35	45.9			27.3	83.7	37	0	29.18	17.07	15.05	11.04	54.84	0.59
IBADAN	1	V10	3	30		40.8	33	40.8			25.1	73.8	30	0	28.11	17.08	14.05	11.06	55.28	0.5
IBADAN	1	V10	4	17		19.7	15	19.7			14.8	44.1	16	1	27.17	17.05	15.05	12.03	44.67	0.35
IBADAN	1	V10	5	20		24.6	20	24.6			17.7	50.7	19	1	27.11	14.03	13.04	11.04	48.52	0.28
IBADAN	1	V8	1	22	9	22	28	22	123.2	352.5	16.5	37.5	22	0	25.13	18.05	15.05	17.05	58.67	0.29	150.7	483.9
IBADAN	1	V8	2	38		37.3	42	37.3			23.7	64.3	35	3	24.15	17.06	15.03	12.02	58.01	0.51
IBADAN	1	V8	3	38		38.1	45	38.1			24.1	74.3	36	2	23.13	15.08	14.02	11.02	51.28	0.5
IBADAN	1	V8	4	42		60.9	49	60.9			36.8	107.2	41	1	23.1	18.07	16.01	11.03	56.81	0.56
IBADAN	1	V8	5	30		43.5	38	43.5			24.3	49.9	28	2	22.11	16.05	14.06	13.01	87.17	0.46
IBADAN	1	V5	1	18	5	7.2	20	7.2	56.4	80.8	5.2	27.7	15	3	18.09	13.03	11.06	9.05	25.99	0.08		213.1
IBADAN	1	V5	2	31		18.6	33	18.6			12.3	61.8	29	2	17.07	15.05	13.04	10.05	30.1	0.21
IBADAN	1	V5	3	33		23.1	35	23.1			17.9	49.6	28	5	18.06	10.02	9.02	8.03	46.57	0.37
IBADAN	1	V5	4	24		14.4	24	14.4			10.2	36.5	23	1	16.08	14.03	12.03	10.04	39.45	0.22
IBADAN	1	V5	5	25		17.5	24	17.5			12.3	37.5	21	4	17.08	18.06	15.05	13.02	46.67	0.22
IBADAN	1	V1	1	22	7	20.8	25	20.8	108	179.3	14.9	53.9	19	3	25.12	15.05	13.03	11.08	38.59	0.3	42.7	343.3
IBADAN	1	V1	2	35		37.8	35	37.8			22.7	92.3	34	1	24.11	14.05	10.06	9.04	40.95	0.38
IBADAN	1	V1	3	14		17.1	14	17.1			13.8	35.8	9	5	28.15	21.08	15.09	13.06	47.77	0.23
IBADAN	1	V1	4	22		25.3	22	25.3			17.7	51.2	22	0	20.09	11.02	9.08	8.08	49.41	0.37
IBADAN	1	V1	5	31		35.6	31	35.6			23.1	67.4	31	0	23.09	13.09	10.05	9.05	52.82	0.41
IBADAN	1	V14	1	13	8	9.1	18	9.1	63.9	84.2	5.4	12.3	12	1	18.06	15.05	13.06	9.03	73.98	0.11	33.1	125
IBADAN	1	V14	2	14		9.8	19	9.8			4.6	18.6	12	2	14.03	10.03	9.09	7.02	52.69	0.09
IBADAN	1	V14	3	18		12.6	18	12.6			6.2	23.9	17	1	16.6	13.04	10.03	9.09	52.72	0.13
IBADAN	1	V14	4	16		11.2	20	11.2			5.7	21.2	16	0	17.05	14.02	11.02	10.06	52.83	0.12
IBADAN	1	V14	5	12		8.4	15	8.4			5.5	15.9	9	3	16.04	14.04	11.05	10.04	52.83	0.1
IBADAN	1	V11	1	30	11	55	37	55	135.1	344.6	25.3	93.3	29	1	20.07	17.07	15.15	12.02	58.95	0.42	138.2	538.6
IBADAN	1	V11	2	24		34.8	29	34.8			22.8	61.9	22	2	24.11	19.05	20	17.08	56.23	0.48
IBADAN	1	V11	3	28		40	33	40			21.7	57.2	27	1	24.12	17.05	15.03	11	69.93	0.46
IBADAN	1	V11	4	30		36.4	35	36.4			15.1	85.2	30	0	22.08	16.08	14.02	12.05	42.72	0.36
IBADAN	1	V11	5	35		40.2	40	40.2			22.1	105.8	31	4	23.11	17.07	16.06	13.04	38	0.55
IBADAN	1	V6	1	25	5	22.4	28	22.4	98.4	131.5	19.9	29.4	25	0	17.08	15.05	13.06	10.03	76.19	0.36		188.2
IBADAN	1	V6	2	29		26.1	29	26.1			19.4	56.2	28	1	19.05	17.05	15.12	13.02	46.44	0.41
IBADAN	1	V6	3	30		27.3	30	27.3			19.6	31.5	27	3	21.07	19.04	17.11	15.05	86.67	0.41
IBADAN	1	V6	4	30		26.9	30	26.9			19.3	36.6	30	0	23.12	20.02	18.08	16.06	73.5	0.38
IBADAN	1	V6	5	29		28.8	32	28.8			19.8	34.5	27	2	22.11	20.03	18.09	16.04	83.48	0.25
IBADAN	2	V7	1	35	4	44.8	39	44.8	114.8	108.4	26.8	63.9	30	5	20.04	13.03	12.03	8.03	70.11	0.37		171.8
IBADAN	2	V7	2	22		29.5	25	29.5			18.3	44.5	21	1	22.12	19.06	16.05	12.04	66.29	0.4
IBADAN	2	V7	3	17		19.3	17	19.3			10.2	29.1	17	0	18.08	14.02	12.04	10.03	66.32	0.23
IBADAN	2	V7	4	19		14.8	19	14.8			9.4	34.3	17	2	18.05	15.05	13.03	10.05	41.69	0.16
IBADAN	2	V3	1	30	6	37	36	37	113.5	166.4	23.7	75.3	30	0	22.08	19.04	17.05	14.09	49.14	0.39	20.5	340.2
IBADAN	2	V3	2	29		31.8	33	31.8			15.3	62.5	26	3	23.1	20.05	18.08	15.05	50.88	0.25
IBADAN	2	V3	3	28		33.4	29	33.4			21.6	69.4	27	1	18.09	14.06	12.12	11.06	48.13	0.43
IBADAN	2	V3	4	23		38.4	28	38.4			25.2	68.1	23	0	19.07	15.08	13.08	10.05	56.39	0.49
IBADAN	2	V3	5	22		25.8	25	25.8			18.4	44.4	20	2	24.16	20.09	15.17	12.04	58.11	0.39
IBADAN	2	V9	1	15	5	15.7	19	15.7	113.1	114	8.3	27.7	15	0	23.21	20.09	18.09	15.05	56.68	0.18		261.3
IBADAN	2	V9	2	25		27.4	31	27.4			17	38.7	23	2	22.08	19.08	16.08	10.12	70.8	0.26
IBADAN	2	V9	3	29		23.1	35	23.1			14.2	57.3	27	2	19.05	16.07	14.05	12.11	40.31	0.31
IBADAN	2	V9	4	30		25.7	30	25.7			15.1	79.4	25	5	22.12	20.1	15.03	12.02	32.38	0.27
IBADAN	2	V9	5	26		22.1	26	22.1			10.1	68.2	25	1	21.11	18.08	16.06	13.05	32.4	0.21
IBADAN	2	V8	1	52	6	54.6	68	54.6	124.5	336.5	20.8	109.4	39	3	20.09	16.06	13.11	10	49.91	0.43	55.7	568.7
IBADAN	2	V8	2	48		41.3	56	41.3			21.3	90.2	48	0	24.05	18.07	15.05	13	45.79	0.37
IBADAN	2	V8	3	50		56.4	69	56.4			23.9	122.2	48	2	18.02	16.05	13.04	11.08	46.15	0.48
IBADAN	2	V8	4	55		52.5	63	52.5			25.3	78.7	54	1	22.04	20.02	18.06	15.02	66.71	0.51
IBADAN	2	V8	5	51		76	60	76			42	112.5	47	4	20.08	18.08	16.02	13.05	67.56	0.84
IBADAN	2	V11	1	50	6	46.4	58	46.4	108.6	264.6	21.3	105	47	3	23.09	20.05	16.06	13.03	44.19	0.56	32.6	620.1
IBADAN	2	V11	2	42		44	50	44			20.6	133.3	40	2	22.08	18.07	15.05	12.02	33.01	0.47
IBADAN	2	V11	3	39		40.8	46	40.8			23.2	108.9	34	5	24.01	18.12	15.05	10	37.47	0.47
IBADAN	2	V11	4	38		57.4	45	57.4			26.2	94.5	37	1	25.1	18.11	16.05	12.03	60.74	0.55
IBADAN	2	V11	5	43		43.1	49	43.1			24.4	145.8	43	0	22.08	18.09	16.06	14.04	29.56	0.47
IBADAN	2	V13	1	25	3	32.5	28	32.5	92.4	82	21.9	60.3	25	0	20.08	14.04	12.06	10.05	53.9	0.45		186.9
IBADAN	2	V13	2	26		27.3	26	27.3			22.6	52.2	26	0	21.07	15.06	13.02	11.04	52.3	0.44
IBADAN	2	V13	3	28		22.2	28	22.2			19.7	74.4	27	1	20.1	15.05	13.02	11.03	29.84	0.42
IBADAN	2	V2	1	19	5	14.5	19	14.5	109.2	93.9	7.3	25.8	18	1	24.13	18.09	14.05	10.06	56.2	0.13		187.3
IBADAN	2	V2	2	25		21.7	25	21.7			14.2	52.7	23	2	25.12	15.08	13.02	11.09	41.18	0.24
IBADAN	2	V2	3	22		14.2	22	14.2			7.7	35.2	20	2	23.09	18.11	13.08	11.02	40.34	0.17
IBADAN	2	V2	4	20		20.4	25	20.4			11.2	35.5	19	1	24.1	14.12	13.04	10.01	57.46	0.25
IBADAN	2	V2	5	24		23.1	27	23.1			12.3	38.1	21	3	26.06	18.11	10.01	10	60.63	0.24
IBADAN	2	V5	1	26	5	21.6	30	21.6	98.5	96.9	9.8	50	26	0	22.08	15.05	12.09	9.08	43.2	0.25		233.4
IBADAN	2	V5	2	31		24.7	35	24.7			12	40.2	31	0	18.02	13.02	10	8.06	61.44	0.2
IBADAN	2	V5	3	34		19.4	28	19.4			10.7	69.1	24	1	22.06	15.05	12.02	9.04	28.08	0.2
IBADAN	2	V5	4	25		17.6	22	17.6			9.8	45.4	33	0	24.09	14.03	12.05	9.05	38.77	0.14
IBADAN	2	V5	5	19		13.6	17	13.6			5.4	28.7	19	1	22.04	14.06	11.1	7.02	47.39	0.09
IBADAN	2	V4	1	25	5	22.4	25	22.4	120.2	126.6	10.1	58.8	25	0	24.02	16.04	13.02	9.02	38.1	0.2		234.5
IBADAN	2	V4	2	16		16.5	20	16.5			9.1	34.7	14	2	20.04	15.02	12.03	9.03	47.55	0.21
IBADAN	2	V4	3	14		28.8	22	28.8			16.7	41.1	17	1	19.06	11.03	9.05	7.04	70.07	0.38
IBADAN	2	V4	4	18		34.8	29	34.8			14.9	47	18	0	17.05	14.08	12.06	9.05	74.04	0.49
IBADAN	2	V4	5	22		24.1	25	24.1			10.3	52.9	22	0	21.08	16.07	13.09	11.06	45.56	0.26
IBADAN	2	V14	1	41	5	24.8	49	24.8	83.9	86.7	13.7	92.9	37	4	17.08	11.04	13.02	9.06	26.7	0.37		341.5
IBADAN	2	V14	2	30		17.9	35	17.9			10.5	80.4	30	0	14.08	11.03	10.02	9.05	22.26	0.32
IBADAN	2	V14	3	22		15.5	29	15.5			8.4	58.9	20	2	20.08	15.05	13.03	10.15	26.32	0.2
IBADAN	2	V14	4	21		14.8	27	14.8			8.5	56.3	20	1	23.12	16.06	13.06	11.1	26.33	0.19
IBADAN	2	V14	5	20		13.7	25	13.7			8.2	53.6	20	0	22.08	14.09	12.04	9.04	25.56	0.21
IBADAN	2	V1	1	23	3	20.7	28	20.7	89.4	67.5	10.7	40.6	19	4	18.11	14.09	10.06	9.08	50.99	0.25		143.5
IBADAN	2	V1	2	24		24	27	24			10.3	54.4	24	0	18.12	15.08	11.05	9.05	44.12	0.2
IBADAN	2	V1	3	25		22.8	25	22.8			10.7	48.5	23	2	15.05	10.05	9.08	7.07	47.01	0.21
IBADAN	2	V6	1	19	6	20.3	19	20.3	120.3	183.4	10.7	41.5	19	0	18.07	12.04	14.04	10.03	48.92	0.2	25.4	345.9
IBADAN	2	V6	2	29		27.7	30	27.7			11.5	90.7	25	4	15.05	12.03	12.03	9.04	30.54	0.22
IBADAN	2	V6	3	32		31.6	31	31.6			20.7	62.4	32	0	16.04	13.02	12.04	10.03	50.64	0.51
IBADAN	2	V6	4	34		41.6	33	41.6			21.3	71.2	33	1	19.08	13.02	15.05	11.03	58.43	0.43
IBADAN	2	V6	5	38		36.8	39	36.8			20.4	54.7	33	5	18.05	14.03	15.02	11.03	67.28	0.42
IBADAN	2	V15	1	26	5	28.3	30	28.3	100.4	155.4	19.6	52.6	26	0	21.08	15.08	13.05	10.08	53.8	0.44		285.4
IBADAN	2	V15	2	25		29.9	28	29.9			18.1	51.2	23	2	20.09	17.04	14.04	11.02	58.4	0.36
IBADAN	2	V15	3	34		36.3	34	36.3			23.4	70.4	34	0	21.11	18.02	13.03	11.01	51.56	0.45
IBADAN	2	V15	4	29		31	29	31			19.8	59.7	28	1	18.12	14.03	12.03	10	51.93	0.42
IBADAN	2	V15	5	25		29.9	28	29.9			18.6	51.5	25	0	20.15	16.06	14.05	11.01	58.06	0.4
IBADAN	2	V10	1	29	4	36.8	29	36.8	100.9	118.2	22.4	78.8	26	3	24.11	14.09	14.06	12.04	46.7	0.52		295.1
IBADAN	2	V10	2	28		29.1	30	29.1			21.6	103.7	25	3	26.12	15.02	13.05	11.03	28.06	0.55
IBADAN	2	V10	3	26		27.4	27	27.4			19.4	73.7	24	2	20.13	16.05	14.07	10.02	37.18	0.59
IBADAN	2	V10	4	19		14.9	19	14.9			7	38.9	18	1	21.09	15.04	11.06	10	38.3	0.15
IBADAN	2	V12	1	18	4	16.4	18	16.4	95	56.1	7.5	34.2	18	0	13.02	11.06	14.08	10	47.95	0.21		108.6
IBADAN	2	V12	2	15		11.9	14	11.9			6.2	30.9	15	0	18.05	11.03	15.02	10.01	38.51	0.12
IBADAN	2	V12	3	14		14.9	17	14.9			5.8	25.6	13	1	12.04	11.04	10.05	9.03	57.03	0.16
IBADAN	2	V12	4	10		13.2	15	13.2			7.6	17.9	9	1	22.08	11.09	12.04	10.04	73.74	0.16
IBADAN	3	V14	1	17	5	15.4	20	15.4	85.5	104.5	9.5	25.6	17	0	16.03	12.04	12.04	10.04	60.16	0.2		168.9
IBADAN	3	V14	2	25		14.7	25	14.7			8.6	30.8	22	3	17.09	13.05	11.06	10.1	47.73	0.17
IBADAN	3	V14	3	30		25.7	30	25.7			15.2	36.3	30	0	17.06	14.03	12.06	10.02	70.8	0.41
IBADAN	3	V14	4	26		17.3	26	17.3			11.9	30.9	24	2	19.05	14.04	11.05	10.03	55.99	0.23
IBADAN	3	V14	5	42		31.4	43	31.4			19.7	45.3	41	1	19.04	14.07	11.03	10.04	69.32	0.52
IBADAN	3	V7	1	32	6	31.4	33	31.4	105.9	175.3	17.8	70.4	31	1	21.11	18.06	13	10.03	44.6	0.44	42.7	321.6
IBADAN	3	V7	2	38		31.5	40	31.5			21.3	58.3	37	1	23.12	19.05	15.02	11.06	59.18	0.47
IBADAN	3	V7	3	26		21.8	26	21.8			13.1	58.5	24	2	22.1	14.04	11.05	9.05	37.26	0.25
IBADAN	3	V7	4	26		22.4	27	22.4			14.4	49.4	22	4	20.1	16.09	12.07	9.07	45.34	0.32
IBADAN	3	V7	5	25		22.5	28	22.5			15.7	42.3	25	0	20.08	14.08	11.08	9.09	53.19	0.33
IBADAN	3	V5	1	27	3	21.6	27	21.6	80.4	59.2	13.5	51.2	27	0	19.09	13.06	11.04	7.01	42.19	0.29		149.4
IBADAN	3	V5	2	22		14.8	22	14.8			9.9	41.8	22	0	18.04	13.07	13.02	8.05	35.41	0.17
IBADAN	3	V5	3	28		22.8	28	22.8			14.2	56.4	28	0	17.05	12.11	10.01	9.02	40.43	0.25
IBADAN	3	V13	1	36	3	42.5	36	42.5	115.1	108.7	26.5	101.3	35	1	19.06	13.06	14.02	10.03	41.95	0.57		287.8
IBADAN	3	V13	2	31		25.9	31	25.9			14.8	86.8	30	1	22.1	15.02	13.06	11.04	29.84	0.32
IBADAN	3	V13	3	32		40.3	35	40.3			20.1	99.7	30	2	21.01	15.05	11.04	10.02	40.42	0.44
IBADAN	3	V6	1	28	5	16.5	27	16.5	103.3	179.8	10.2	56.7	26	2	17.05	14.03	12.04	9.03	29.1	0.19		368
IBADAN	3	V6	2	35		20.8	30	20.8			11.6	75.3	31	4	17.09	13.04	14.03	9.03	27.62	0.23
IBADAN	3	V6	3	40		39.6	45	39.6			21.8	92.5	36	4	18.06	15.05	11.05	9.03	42.81	0.66
IBADAN	3	V6	4	41		36.9	42	36.9			22.6	82.1	36	5	21.02	17.03	15.06	8.04	44.95	0.44
IBADAN	3	V6	5	30		26.4	30	26.4			17.5	61.4	25	5	21.04	16.04	16.05	9.02	43	0.36
IBADAN	3	V12	1	21	4	18.4	21	18.4	95.7	76.4	11.9	39.4	27	2	19.08	16.07	14.03	7.01	46.7	0.24		171.2
IBADAN	3	V12	2	19		16.7	19	16.7			10.2	37.6	17	2	21.01	12.03	11.03	11.04	44.41	0.18
IBADAN	3	V12	3	22		19.4	22	19.4			13.4	43.7	22	0	22.12	13.04	13.03	10.01	44.16	0.36
IBADAN	3	V12	4	25		22	25	22			14.7	50.5	25	0	21.11	15.05	11.04	10.02	43.56	0.26
IBADAN	3	V11	1	20	6	32.4	20	32.4	81.2	232.8	19.4	53.3	20	0	20.04	15.05	14.02	11.02	55.57	0.39	38.4	435.2
IBADAN	3	V11	2	38		43.9	38	43.9			24.1	70.6	38	0	21.15	16.06	13.03	10.01	62.18	0.53
IBADAN	3	V11	3	42		38.6	42	38.6			26.2	93.2	42	0	25.1	16.07	11.04	8.03	41.42	0.47
IBADAN	3	V11	4	39		30.6	39	30.6			21	101.8	39	0	22.09	16.04	12.03	9.02	30.06	0.33
IBADAN	3	V11	5	46		48.9	46	48.9			37.6	72.9	44	2	15.05	13.04	14.05	8.03	67.08	0.9
IBADAN	3	V9	1	24	2	17.3	24	17.3	92	41.7	13.6	66.8	21	3	14.04	12.02	14.02	9.03	26.65	0.27		125.7
IBADAN	3	V9	2	31		23.9	31	23.9			11.7	58.9	31	0	17.08	15.05	13.06	10.03	40.58	0.23
IBADAN	3	V2	1	37	4	31.6	38	31.6	100.3	113.8	12.9	72.4	36	1	20.08	15.05	13.04	8.03	43.65	0.19		207.6
IBADAN	3	V2	2	16		16.5	20	16.5			9.7	25.3	14	2	23.09	13.06	11.03	7.02	65.22	0.17
IBADAN	3	V2	3	34		34.1	35	34.1			20	74.8	30	4	15.04	13.08	14.03	10.04	45.59	0.46
IBADAN	3	V2	4	26		31.6	28	31.6			19.1	35.1	23	3	17.06	14.01	13.05	10.03	90.03	0.37
IBADAN	3	V15	1	21	3	21.5	25	21.5	89.9	51.8	14.6	53.4	21	0	16.06	13.03	11.02	9.06	40.26	0.25		134.9
IBADAN	3	V15	2	21		14.6	23	14.6			9.1	41	19	2	14.04	11.05	13.03	10.03	40.26	0.25
IBADAN	3	V15	3	25		15.7	25	15.7			9.8	40.5	19	2	18.07	12.03	10	8.01	35.61	0.17
IBADAN	3	V4	1	28	2	54.1	29	54.1	129.1	99.4	30.4	110.1	24	4	20.08	14.05	12.12	9.1	49.14	0.71		221.3
IBADAN	3	V4	2	27		45.3	30	45.3			21.1	111.2	23	4	19.06	15.05	13.08	10.01	40.74	0.34
IBADAN	3	V8	1	35	6	26.6	35	26.6	123.3	300.1	15.4	65.6	35	0	23.08	15.04	12.06	9.05	40.55	0.27	39.3	557
IBADAN	3	V8	2	38		32.9	38	32.9			19.5	68.8	38	0	24.1	15.05	10.01	8.06	47.82	0.53
IBADAN	3	V8	3	45		29.1	45	29.1			39.8	176.4	43	2	22.18	15.5	12.02	7.02	33.5	0.91
IBADAN	3	V8	4	50		72.5	51	72.5			44.2	128.4	48	2	22.08	14.03	11.01	9.04	56.46	0.96
IBADAN	3	V8	5	49		69.7	49	69.7			40.6	78.5	45	4	23.08	15.05	12.01	9.05	88.79	0.82
IBADAN	3	V10	1	25	1	47.6	28	47.6	100	47.6	21.3	72.6	25	0	15.01	15.01	11.01	8.05	65.56	0.51		72.6
IBADAN	3	V1	1	26	5	31.5	26	31.5	100.1	135.9	18.4	69.5	26	0	24.3	13.03	12.04	10.03	45.32	0.36		319.5
IBADAN	3	V1	2	28		28.3	28	28.3			16.7	61.7	28	0	15.04	11.04	12.04	10.1	45.87	0.34
IBADAN	3	V1	3	19		21.3	19	21.3			10.2	49.6	19	0	17.06	14.05	11.04	10.05	42.94	0.27
IBADAN	3	V1	4	17		18	17	18			9.1	39.2	15	2	22.09	12.04	10.05	9.06	45.92	0.18
IBADAN	3	V1	5	45		36.8	43	36.8			13.2	99.5	43	2	19.11	14.06	12.02	9.04	36.98	0.22
IBADAN	3	V3	1	40	5	51.7	39	51.7	98.8	193.7	25.4	102.7	39	1	18.07	11.04	9.08	7.03	50.34	0.53		420.3
IBADAN	3	V3	2	42		55.5	42	55.5			23.3	131.7	41	1	18	13.04	11.01	9.06	42.14	0.45
IBADAN	3	V3	3	18		18.8	19	18.8			10.7	42	16	2	22.08	14.05	12.08	9.04	44.76	0.19
IBADAN	3	V3	4	25		33.6	28	33.6			20.8	74.2	24	1	19.07	15.05	12.05	9.05	45.28	0.44
IBADAN	3	V3	5	27		34.1	30	34.1			22.1	69.7	25	2	18.09	14.03	10	7.03	48.92	0.44
OGUN	1	V9	1	38	6	48.5	38	48.5	96.7	222.4	22.7	112.5	36	2	24.12	18.02	15.11	13.12	43.11	0.5	28.3	424.5
OGUN	1	V9	2	29		29.4	33	29.4			14.3	57.6	26	3	20.09	16.03	14.09	12.09	51.04	0.31
OGUN	1	V9	3	39		44.3	42	44.3			21.2	75.9	36	3	20.08	14.05	10.08	9.11	58.37	0.43
OGUN	1	V9	4	36		39.7	36	39.7			17.6	80.4	36	0	17.06	13.19	12.15	10.09	49.34	0.38
OGUN	1	V9	5	28		32.2	28	32.2			19.2	69.7	25	3	14.04	10.06	9.02	7.05	46.18	0.41
OGUN	1	V2	1	37	9	42.6	37	42.6	100.4	263.3	21.4	83.2	35	2	22.07	15.04	13.03	10.08	51.17	0.44	86.7	417.6
OGUN	1	V2	2	32		30.4	35	30.4			14.7	42.3	30	2	18.06	11.03	13.04	10.01	71.78	0.31
OGUN	1	V2	3	34		37.5	35	37.5			21.9	65.2	31	3	21.09	15.05	12.06	11	57.52	0.46
OGUN	1	V2	4	33		26.7	38	26.7			17.6	72.2	32	1	20.05	12.04	12.06	10.01	36.93	0.35
OGUN	1	V2	5	22		39.4	25	39.4			16.7	67.8	22	0	21.04	13.06	12.02	10.08	58.1	0.4
OGUN	1	V13	1	34	5	42.3	34	42.3	90.8	186.1	20.8	73.4	31	3	19.06	12.03	11.01	9.08	57.61	0.33		331.3
OGUN	1	V13	2	25		26.5	24	26.5			15.5	63.4	20	5	19.05	14.06	12	10.07	41.77	0.09
OGUN	1	V13	3	13		20.1	15	20.1			12.2	32.3	11	2	20.04	15.05	13.08	10.09	62.2	0.23
OGUN	1	V13	4	48		62.3	50	62.3			36.3	84	44	4	21.06	15.05	12.06	10.13	74.12	0.64
OGUN	1	V13	5	32		34.9	35	34.9			20.4	78	28	4	21.09	17.03	14.02	12.06	44.71	0.35
OGUN	1	V7	1	46	7	49.3	47	49.3	95.2	208.3	26.7	90.3	46	0	19.11	16.1	13.05	12.08	54.57	0.48	28.8	418.5
OGUN	1	V7	2	36		25.3	38	25.3			19.5	73.2	36	0	20.08	14.12	12.07	11.08	34.56	0.4
OGUN	1	V7	3	22		20.7	29	20.7			12.6	58.9	22	0	17.05	15.11	14.04	12.02	35.14	0.29
OGUN	1	V7	4	44		40.3	46	40.3			22.2	92.8	39	5	17.08	14.05	13.05	10.07	43.43	0.47
OGUN	1	V7	5	35		43.9	37	43.9			24.7	74.5	31	4	16.04	13.02	13.06	10.05	58.93	0.48
OGUN	1	V4	1	47	5	57.3	53	57.3	85.6	235.8	33.6	932	46	1	15.05	12.03	12.06	10.04	61.48	0.65		443.9
OGUN	1	V4	2	28		45.9	35	45.9			28.4	52.3	28	0	16.07	11.06	10	8.08	87.76	0.59
OGUN	1	V4	3	16		38.1	28	38.1			17.9	85.9	16	0	19.05	15.04	12.15	10.05	44.35	0.37
OGUN	1	V4	4	45		41.3	49	41.3			22.8	97.7	45	0	17.12	13.02	10.1	10.09	42.27	0.44
OGUN	1	V4	5	51		53.2	57	53.2			35.2	114.5	51	0	21.11	15.05	13.04	10.07	46.38	0.53
OGUN	1	V15	1	39	7	36.7	43	36.7	85.7	187.5	21.4	75.5	37	2	22.08	17.07	14.08	12.06	48.61	0.47	30.2	405.2
OGUN	1	V15	2	25		23.2	28	23.2			14.7	56.8	23	3	20.12	15.05	13.07	10.06	40.85	0.25
OGUN	1	V15	3	44		40.7	45	40.7			29.2	99.7	40	4	14.08	11.01	10.03	9.05	40.82	0.66
OGUN	1	V15	4	32		38.4	33	38.4			22.9	78.8	29	3	17.08	11.01	13.01	9.08	48.73	0.46
OGUN	1	V15	5	23		18.3	20	18.3			10.3	64.2	19	4	20.08	17.07	14.02	12.07	28.5	0.18
OGUN	1	V3	1	44	7	43.5	45	43.5	96.3	296.4	26.8	93.7	42	2	17.08	14.04	12.08	9.1	45.89	0.54	50.6	566
OGUN	1	V3	2	53		51.8	53	51.8			32.4	128.5	53	0	20.08	12.02	10.03	9.03	40.31	0.65
OGUN	1	V3	3	17		26.6	25	26.6			16.6	84.5	14	3	24.05	16.08	15.03	13.05	31.48	0.36
OGUN	1	V3	4	48		66.6	55	66.6			37.2	92	43	5	23.09	14.04	11.04	9.05	72.39	0.84
OGUN	1	V3	5	52		57.3	59	57.3			38.6	116.7	50	2	24.12	14.06	12.07	9.06	49.1	0.78
OGUN	1	V12	1	33	8	27.5	42	27.5	91.1	200.7	16.4	73.4	29	4	22.19	15.03	12.06	10.05	37.47	0.36	42.4	412.5
OGUN	1	V12	2	42		44.1	45	44.1			25.6	92.2	33	0	18.13	13.02	10.05	8.06	47.83	0.52
OGUN	1	V12	3	17		19.5	23	19.5			11.2	34.8	17	0	23.14	16.12	13.08	10.07	56.03	0.19
OGUN	1	V12	4	42		34.7	42	34.7			19.7	96.3	42	0	26.09	18.07	10.04	10.02	36.03	0.41
OGUN	1	V12	5	34		32.5	34	32.5			16.5	73.4	33	1	24.06	18.08	16.03	12.04	44.28	0.3
OGUN	1	V10	1	68	10	85.5	71	85.5	83.1	372.7	50.9	139.6	68	0	23.08	18.04	13.02	11.07	61.24	0.95	106.8	656.9
OGUN	1	V10	2	46		59	45	59			36.7	98.7	45	1	25.07	15.06	13.04	11.06	59.7	0.64
OGUN	1	V10	3	52		45.96	52	45.96			29.4	80.5	52	0	24.05	14.03	12.03	10.08	57	0.46
OGUN	1	V10	4	34		22.4	34	22.4			15.1	67.2	32	2	23.04	15.12	11.02	10.01	33.33	0.27
OGUN	1	V10	5	62		53.1	62	53.1			28.5	164.1	60	2	20.07	11.03	10.07	8.04	32.36	0.59
OGUN	1	V8	1	49	10	41.65	49	41.65	94.8	344.6	23.6	103.6	47	2	22.05	12.03	12.04	7.03	40.15	0.49	121.4	695
OGUN	1	V8	2	63		50.6	63	50.6			26.2	118.4	60	3	19.07	13.03	13.06	9	42.74	0.58
OGUN	1	V8	3	55		44.3	60	44.3			20.7	134.4	52	3	22.06	13.02	13.03	9.06	32.96	0.43
OGUN	1	V8	4	48		40.9	50	40.9			25.2	100.3	47	1	22.04	12.02	12.07	9.02	40.78	0.41
OGUN	1	V8	5	53		45.8	55	45.8			23.4	116.9	52	1	22.07	15.03	14.04	10.02	39.18	0.39
OGUN	1	V5	1	33	6	44.3	35	44.3	90.4	180.6	20.5	69.3	33	0	24.1	15.04	12.03	9.02	63.92	0.38	19.4	370.6
OGUN	1	V5	2	26		21.6	27	21.6			14.6	82.5	26	0	23	16.02	14.02	12.01	26.18	0.25
OGUN	1	V5	3	25		24.6	28	24.6			12.1	67.2	23	2	20.09	16.07	13.02	10.03	36.61	0.26
OGUN	1	V5	4	24		22.2	25	22.2			15.5	59.7	21	3	21.09	16.03	16	12.01	22.3	0.34
OGUN	1	V5	5	38		48.5	38	48.5			25	72.5	35	3	25.07	13.05	14.04	7.02	66.9	0.37
OGUN	1	V1	1	36	8	31.7	36	31.7	97.3	164.7	16.2	78.9	35	1	21.06	14.05	13.04	11.03	40.18	0.31	34.4	370.7
OGUN	1	V1	2	19		22.1	19	22.1			11.1	69.4	18	1	20.09	15.04	15.06	12.03	31.84	0.23
OGUN	1	V1	3	26		25.8	26	25.8			16.2	61.6	23	3	18.1	14.02	13.03	8.07	41.88	0.31
OGUN	1	V1	4	33		26.3	33	26.3			12	67.8	31	2	15.1	11.05	10.05	7.05	38.79	0.23
OGUN	1	V1	5	32		24.4	32	24.4			17.3	58.6	29	3	17.07	15.08	12.04	8.05	41.64	0.34
OGUN	1	V14	1	34	6	29.5	34	29.5	80.6	122.9	18.2	71.4	33	1	14.09	13.05	13.05	10.04	41.32	0.33	20	274.3
OGUN	1	V14	2	14		16.3	20	16.3			10.5	29.8	11	3	15.08	12.05	11.06	8.04	54.7	0.24
OGUN	1	V14	3	20		18.6	21	18.6			11.7	44.7	18	2	20.06	17.06	14.05	10.03	41.61	0.2
OGUN	1	V14	4	19		13.4	19	13.4			8.2	41.5	19	0	23.03	15.04	17.06	10	29.98	0.18
OGUN	1	V14	5	8		25.1	28	25.1			13.9	66.9	28	0	16.03	15.02	15	8.02	60.48	0.25
OGUN	1	V11	1	30	6	24.8	30	24.8	106.5	171	12.8	67.9	30	0	24.06	19.05	15.07	11.01	36.52	0.31	23.1	387.8
OGUN	1	V11	2	32		41.9	32	41.9			23.5	117.4	31	1	20.05	16.03	15.04	11	35.69	0.32
OGUN	1	V11	3	29		33.7	29	33.7			16	85.7	24	5	18.06	10.05	13.05	11	39.3	0.28
OGUN	1	V11	4	30		28.9	30	28.9			20.2	52.9	30	0	17.08	13.12	13.05	10.04	54.63	0.35
OGUN	1	V11	5	21		18.6	21	18.6			11.1	40.7	21	0	23.11	15.12	10.05	11.03	45.7	0.22
OGUN	1	V6	1	19	7	25.2	20	25.2	88.9	212.2	15.3	33.2	15	4	24.07	13.05	14.03	8.04	75.9	0.24	56.3	319.6
OGUN	1	V6	2	38		43.7	40	43.7			21.4	72.4	35	3	24.08	16.07	13.06	10.02	60.36	0.53
OGUN	1	V6	3	19		23.3	19	23.3			19.2	55.8	17	2	26.12	16.04	13.06	7.03	41.76	0.38
OGUN	1	V6	4	26		26.4	25	26.4			17.3	58.3	25	1	22.11	11.06	13.04	10.06	45.28	0.35
OGUN	1	V6	5	36		38.3	35	38.3			24.8	43.6	33	3	21.1	13.05	12.03	10.04	50.68	0.42
OGUN	2	V7	1	20	7	22.1	25	22.1	94.1	145.3	14.5	53.4	18	2	12.07	11.06	13.03	10.02	41.39	0.29	34	374.6
OGUN	2	V7	2	20		15.8	23	15.8			8.7	62.5	16	4	21.07	13.05	12.05	9.02	25.28	0.16
OGUN	2	V7	3	30		18.8	22	18.8			10	79.8	27	3	13.08	11.04	12.02	8.04	23.56	0.2
OGUN	2	V7	4	22		20	25	20			13.2	55.3	21	1	14.09	10.02	12.07	7.05	36.17	0.27
OGUN	2	V7	5	35		34.6	39	34.6			12.1	89.6	30	5	18.08	10.03	11.06	9.02	38.62	0.25
OGUN	2	V3	1	17	5	28.3	30	28.3	92.7	217.4	14.1	35.9	17	0	17.06	10.03	11.07	8.03	78.83	0.3		371.7
OGUN	2	V3	2	38		44.1	38	44.1			25.5	73.3	38	0	14.04	10.02	11.04	9.02	60.16	0.46
OGUN	2	V3	3	42		39.6	42	39.6			21.6	97.4	41	1	18.06	10.02	13.05	8.01	40.66	0.48
OGUN	2	V3	4	29		33.6	33	33.6			17.2	58.2	27	2	17.09	13.04	13.07	10.03	57.73	0.34
OGUN	2	V3	5	56		71.8	57	71.8			40.8	106.9	55	1	23.05	15.05	10.04	7.02	67.17	0.77
OGUN	2	V9	1	23	8	18.5	20	18.5	101.3	160.8	10.3	56.4	23	0	24.07	13.06	14.03	10.02	32.8	0.17	47.3	292.2
OGUN	2	V9	2	32		48.7	32	48.7			25.3	76.2	29	3	26.08	16.01	13.02	10	63.91	0.48
OGUN	2	V9	3	15		12.4	15	12.4			7.2	32.6	12	3	12.07	11.07	14	10.01	38.04	0.13
OGUN	2	V9	4	12		10.3	12	10.3			8.4	45.3	8	4	26.03	15.03	13.08	11.04	22.74	0.16
OGUN	2	V9	5	18		23.6	18	23.6			14.7	34.4	12	3	20.09	16.06	14.02	12.1	68.6	0.29
OGUN	2	V8	1	15	9	39.3	25	39.3	120.3	286.9	25.6	47.7	32	0	22.06	18.09	16.05	14.02	82.39	0.48	79.5	401.9
OGUN	2	V8	2	32		67.2	39	67.2			38.3	88.2	23	1	12.05	11.02	11.04	10.03	76.19	0.7
OGUN	2	V8	3	24		35.8	30	35.8			26.6	57.3	19	4	18.04	15.05	13.04	10.04	62.48	0.55
OGUN	2	V8	4	23		25.4	28	25.4			19.2	62.5	23	2	13.11	11.04	10.06	9.03	40.64	0.35
OGUN	2	V8	5	25		39.7	33	39.7			21.5	66.7	22	2	21.12	18.06	17.06	14.06	59.52	0.41
OGUN	2	V11	1	24	5	20.5	24	20.5	104.2	134.2	14.7	59.4	21	3	17.1	12.03	10.06	9.05	34.51	0.28		323.7
OGUN	2	V11	2	20		22.5	20	22.5			11.9	65.5	17	3	18.1	13.04	13.03	8.07	34.35	0.21
OGUN	2	V11	3	33		35.7	33	35.7			23	77.9	32	1	19.08	13.09	11	7.09	46.12	0.48
OGUN	2	V11	4	30		37.2	30	37.2			26.2	82.5	29	1	20.09	14.04	11.1	9.01	44.98	0.47
OGUN	2	V11	5	15		18.3	15	18.3			10.1	38.2	15	0	20.04	16.05	12.05	8.05	47.91	0.19
OGUN	2	V13	1	26	2	34.2	26	34.2	88.3	56.1	19.4	83.1	21	5	22.05	14.03	11.07	9.02	41.16	0.33		126.9
OGUN	2	V13	2	18		21.9	18	21.9			12.8	43.8	14	4	23.06	19.04	15.08	13.02	50	0.34
OGUN	2	V2	1	19	2	23.4	19	23.4	72.9	63.1	14.4	39.5	16	3	21.1	18.07	13.02	10.03	59.24	0.32		111.1
OGUN	2	V2	2	32		39.7	32	39.7			20.7	71.6	30	2	19.01	14.06	11.06	10.04	55.45	0.52
OGUN	2	V5	1	0	0	0	0	0	0	0	0	0	0	0	0	0	0	0	0	0		0
OGUN	2	V4	1	15	2	12.9	15	12.9	88.5	31.1	6.2	43.4	14	1	21.05	15.05	13.04	10.02	26.72	0.14		77.7
OGUN	2	V4	2	18		18.2	18	18.2			10.3	34.3	14	4	22.09	15.04	11.03	11.03	53.06	0.23
OGUN	2	V14	1	40	1	44.4	40	44.4	98.2	44.4	25.2	98.2	40	0	19.06	13.09	14.03	10.03	45.21	0.48		98.2
OGUN	2	V1	1	24	2	27.2	24	27.2	92.4	52.2	15.7	57.7	21	3	21.02	17.06	14.04	10.02	47.14	0.28		124.5
OGUN	2	V1	2	25		25	25	25			12.8	66.8	23	2	21.06	16.07	15.08	11.01	37.43	0.26
OGUN	2	V6	1	31	3	36.3	33	36.3	89.4	89	18.5	82.2	31	0	21.05	15.11	13.06	11.04	44.16	0.34		174.7
OGUN	2	V6	2	18		18.4	19	18.4			10.4	34.6	17	1	22.09	13.06	13.05	11.1	53.18	0.18
OGUN	2	V6	3	28		34.3	30	34.3			21.7	57.9	28	0	21.06	12.02	11.07	10.03	59.24	0.36
OGUN	2	V15	1	27	4	30.8	35	30.8	95.4	128.9	17.1	68.4	27	0	20.08	15.05	14.02	12.06	45.03	0.33		263.6
OGUN	2	V15	2	30		37.1	30	37.1			20.4	78.2	18	2	21.01	16.03	14.03	11.02	47.44	0.41
OGUN	2	V15	3	25		32.8	25	32.8			18.2	52.4	21	4	21.11	15.04	13.05	10.06	62.6	0.32
OGUN	2	V15	4	23		28.2	23	28.2			21.7	64.6	21	2	24.05	15.05	15.05	10.02	43.65	0.46
OGUN	2	V10	1	20	5	22.7	25	22.7	86.2	177.7	14.6	67.2	20	0	18.03	14.06	15.04	12.02	33.78	0.29		323.1
OGUN	2	V10	2	34		37.3	42	37.3			20.3	83.7	30	4	20.12	15.05	14.04	11.02	44.56	0.35
OGUN	2	V10	3	29		43.4	35	43.4			34.4	52.5	29	0	19.09	14.03	13.05	11.03	82.61	0.65
OGUN	2	V10	4	35		46.8	39	46.8			33.4	74.4	34	1	24.06	16.05	14.04	10.02	62.9	0.71
OGUN	2	V10	5	18		27.5	24	27.5			20.3	45.3	16	2	25.09	17.07	14.05	10.02	60.71	0.37
OGUN	2	V12	1	23	5	8.3	23	8.3	97.3	88.3	4.3	59.4	23	0	22.08	16.05	13.06	13.05	13.97	0.1		345.7
OGUN	2	V12	2	24		20.3	25	20.3			13.4	67.2	20	4	23.06	12.04	10.06	13.05	30.94	0.26
OGUN	2	V12	3	25		19.4	26	19.4			10.2	62.7	25	0	28.08	13.06	13.06	10.01	30.94	0.18
OGUN	2	V12	4	26		18.2	27	18.2			10.1	67.8	26	0	20.1	18.05	13.06	10.02	26.84	0.2
OGUN	2	V12	5	33		22.1	34	22.1			15	88.6	31	2	21.1	16.04	13.04	10.03	24.94	0.23
OGUN	3	V14	1	25	6	17.2	26	17.2	90.2	129.2	13.2	56.3	24	1	20.08	15.05	13.05	10.05	30.55	0.23	25.6	316.5
OGUN	3	V14	2	22		24.8	23	24.8			19.4	55.2	20	2	20.1	15.05	14.06	12.03	44.93	0.38
OGUN	3	V14	3	20		21.2	21	21.2			16.5	69.9	20	0	22.25	18.12	16.03	14.05	30.33	0.35
OGUN	3	V14	4	18		17.1	19	17.1			13.9	42.1	17	1	21.08	12.07	12.04	10.03	40.62	0.22
OGUN	3	V14	5	25		23.3	26	23.3			13.6	67.4	25	0	18.06	15.06	11.05	9.02	40.59	0.22
OGUN	3	V7	1	26	6	24.3	27	24.3	100.8	184.7	15.2	54.3	25	1	18.06	14.05	15.04	13.01	44.75	0.25	32.7	326.5
OGUN	3	V7	2	29		27.4	30	27.4			19.7	52.4	29	0	18.08	14.05	14.05	12.05	52.29	0.33
OGUN	3	V7	3	35		32.5	36	32.5			21.3	78.2	35	0	20.1	17.04	12.05	10.02	41.56	0.37
OGUN	3	V7	4	31		37.6	31	37.6			26.2	81.6	28	3	25.08	18.04	13.06	11.03	46.08	0.49
OGUN	3	V7	5	25		30.2	25	30.2			25.6	63.3	24	1	16.05	17.15	14.06	12.03	47.7	0.41
OGUN	3	V5	1	23	6	18.6	23	18.6	87.1	173.2	9.1	64.2	21	2	20.06	15.09	14.03	12.04	28.97	0.17	34.4	381.7
OGUN	3	V5	2	26		26.3	26	26.3			15.4	52.9	24	2	21.08	17	14.06	11.02	44.72	0.43
OGUN	3	V5	3	30		34.3	30	34.3			18.7	87.8	27	3	21.09	14.02	14.06	11	39.07	0.36
OGUN	3	V5	4	33		33.2	33	33.2			19.5	78.2	33	0	18.08	15.08	13.04	10.04	42.46	0.41
OGUN	3	V5	5	25		26.4	30	26.4			15.2	64.2	25	0	25.09	14.05	14.05	10.02	41.12	0.3
OGUN	3	V13	1	26	6	46.1	31	46.1	92.4	239	31.1	66.1	25	1	22.09	14.03	12	9.06	69.74	0.84	29.1	500
OGUN	3	V13	2	42		40.5	45	40.5			30.9	109.6	42	0	24.08	15.05	14.06	12.04	36.95	0.52
OGUN	3	V13	3	43		43.2	48	43.2			33.6	107.1	41	2	24.08	14.04	13.03	11.03	40.34	0.65
OGUN	3	V13	4	45		37.8	42	37.8			28.2	94.9	40	5	22.08	13.04	14.05	10.03	39.83	0.59
OGUN	3	V13	5	48		42.3	47	42.3			31	93.2	47	1	13.08	10.04	14.03	9.02	45.39	0.79
OGUN	3	V6	1	46	2	32.2	46	32.2	90.4	80.9	29.2	99.8	46	0	18.13	11.05	12.05	10.02	32.26	0.55		202.2
OGUN	3	V6	2	42		48.7	44	48.7			30.1	102.4	38	4	22.02	11.05	12.07	9.03	47.56	0.74
OGUN	3	V12	1	25	3	19.6	25	19.6	95.3	68.6	10.4	65.7	24	1	12.07	11.07	12.03	9.03	29.83	0.32		151.7
OGUN	3	V12	2	19		23.6	19	23.6			14.5	47.6	17	2	24.01	11.06	15.05	9.04	49.58	0.31
OGUN	3	V12	3	18		25.4	18	25.4			15.2	38.4	15	3	25.07	15.05	13.05	10.03	66.15	0.32
OGUN	3	V11	1	27	5	20.8	27	20.8	100.8	116.2	16.4	52.5	24	3	21.01	15.05	14.06	10.02	39.62	0.27		318.4
OGUN	3	V11	2	18		7.5	18	7.5			4.2	45.4	18	0	22.07	14.04	14.03	9.05	16.52	0.07
OGUN	3	V11	3	37		22.4	37	22.4			15.7	81.3	35	2	27.07	17.06	15.04	12	27.55	0.26
OGUN	3	V11	4	26		28.3	26	28.3			19.3	67.5	25	1	28.05	17.05	14.06	11.03	41.93	0.4
OGUN	3	V11	5	37		37.2	37	37.2			25.2	71.7	35	2	29.05	17.03	15.03	11.02	51.88	0.59
OGUN	3	V9	1	36	5	34.5	36	34.5	105	162.2	23.1	80.4	36	0	31.09	19.05	13.03	10.05	42.91	0.29		411.9
OGUN	3	V9	2	37		30.2	37	30.2			21.4	81.3	33	4	23.07	13.03	15.03	14.05	37.15	0.38
OGUN	3	V9	3	46		45.6	46	45.6			27.3	105.8	41	5	21.11	15.03	15.05	13.03	43.1	0.53
OGUN	3	V9	4	27		20.7	27	20.7			12.2	67.2	27	0	24.12	14.06	14.05	12.08	30.8	0.23
OGUN	3	V9	5	38		31.2	38	31.2			18.7	77.2	35	3	25.09	14.03	13.06	11.02	40.41	0.38
OGUN	3	V2	1	26	5	27.4	26	27.4	83.1	158.4	17.8	52.7	24	2	27.07	15.05	14.06	12.03	51.99	0.28		313.7
OGUN	3	V2	2	39		34.1	39	34.1			20.2	78.2	38	1	28.1	16.07	15.07	11.05	43.61	0.41
OGUN	3	V2	3	56		41.2	56	41.2			25.5	112.4	56	0	26.08	15.05	13.03	11.02	36.65	0.51
OGUN	3	V2	4	34		34.8	34	34.8			20.6	83.3	34	0	29.03	13.03	14.05	11.03	41.78	0.39
OGUN	3	V2	5	25		20.9	25	20.9			13.5	67.1	24	1	28.1	17.07	13.05	10.02	31.15	0.22
OGUN	3	V15	1	36	5	24.7	36	24.7	90.6	124.1	14.4	85.7	36	0	25.12	16.05	14.03	11.05	28.82	0.21		341.5
OGUN	3	V15	2	40		33.5	40	33.5			19.2	96.1	39	1	24.08	15.03	13.04	9.03	34.86	0.45
OGUN	3	V15	3	26		26.4	26	26.4			15.3	60.2	25	1	23.05	14.04	11.06	9.04	43.85	0.31
OGUN	3	V15	4	20		21.3	20	21.3			13.8	55.6	19	1	21.1	15.06	12.06	8.05	38.31	0.26
OGUN	3	V15	5	19		18.2	19	18.2			11.2	43.9	19	0	16.09	14.05	11.04	10.05	41.46	0.26
OGUN	3	V4	1	45	6	40	45	40	92.4	170.8	24.4	105.2	43	2	26.06	16.06	13.05	13.06	37.84	0.47	30.6	488.9
OGUN	3	V4	2	51		31.2	51	31.2			19.9	124.4	49	2	23.08	15.07	17.07	14.05	25.08	0.35
OGUN	3	V4	3	39		23.4	39	23.4			14.7	77.8	34	5	25.07	16.08	16.03	14.04	30.08	0.25
OGUN	3	V4	4	25		19.8	25	19.8			11.1	52.6	22	3	20.11	17.06	15.06	14.07	37.64	0.18
OGUN	3	V4	5	44		25.8	44	25.8			15.2	98.3	42	2	22.12	16.07	16.08	12.06	26.25	0.3
OGUN	3	V8	1	32	6	37.3	35	37.3	110.2	289.2	22.4	107.4	31	1	24.13	15.07	15.05	13.03	34.73	0.42	38.2	538.4
OGUN	3	V8	2	43		48.2	45	48.2			29.5	141.7	43	0	25.14	16.03	14.04	10.04	34.02	0.59
OGUN	3	V8	3	63		71.4	65	71.4			42.3	84.4	63	0	24.11	13.04	13.03	10.03	84.6	0.78
OGUN	3	V8	4	38		42.5	40	42.5			25.8	97.2	36	2	26.16	12.05	13.02	9.02	43.72	0.48
OGUN	3	V8	5	46		51.6	50	51.6			31.7	69.5	45	1	24.15	16.04	13.01	9.04	74.24	0.58
OGUN	3	V10	1	39	8	57.2	45	57.2	89.2	283	34.2	86.8	39	0	21.13	16.03	13.04	9.04	65.9	0.63	60	440.5
OGUN	3	V10	2	25		33.5	33	33.5			20.3	62.5	22	3	23.13	17.06	15.06	12.03	53.6	0.66
OGUN	3	V10	3	44		61.2	51	61.2			37.6	103.3	42	2	22.12	15.05	14.03	10.02	59.24	0.32
OGUN	3	V10	4	28		31.4	32	31.4			17.4	54.2	28	0	24.14	15.07	15.02	11.01	57.93	0.86
OGUN	3	V10	5	32		39.7	35	39.7			23.8	73.7	32	0	19.11	20.06	17.07	13.03	53.87	0.54
OGUN	3	V1	1	25	3	23.8	25	23.8	81.4	112.1	14.7	63.3	22	3	22.1	19.07	15.05	11.04	37.6	0.19		179.9
OGUN	3	V1	2	28		25.2	8	25.2			15.2	62.2	26	2	24.06	13.04	12.02	10.05	40.51	0.35
OGUN	3	V1	3	26		23.4	26	23.4			14.1	54.4	22	4	28.08	13.03	12.04	9.02	43.01	0.41
OGUN	3	V3	1	38	4	32.9	38	32.9	98.9	132.1	10.5	75.9	35	0	25.07	12.05	12.03	9.03	43.35	0.2		344.3
OGUN	3	V3	2	43		35.2	43	35.2			21.7	98.8	38	5	24.15	11.07	10.06	8.04	35.63	0.45
OGUN	3	V3	3	39		28.3	39	28.3			17.9	77.1	37	2	23.11	12.08	11.02	7.05	36.71	0.37
OGUN	3	V3	4	42		35.7	42	35.7			21.8	92.5	41	1	22.17	11.05	10.01	7.03	38.59	0.49

## Sheet: Qualitative
BLOCK	VARIETY	NO.PLANT	Growth habit	Stem hairiness	First stem color	Terminal leaflet colour	Terminal leaflet shape	Petiole pigmentation	Shape of pods	Color of pods	Pods texture	Seeds shape	Seeds color	Eyes color	Testa pattern	Testa color with eye pattern around hilum
1	V9	1	Bunch	Absent	Green	Green	Round	Green	Ending in a point round at the otherside	Yellowish brown	Much grooved	Oval	Cream	Grey	No testa pattern	Cream testa with grey triangular eye
1	V9	2
1	V9	3
1	V9	4
1	V9	5
1	V2	1	Semi-bunch	Absent	Stripped	Green	Oval	Green	Ending in a point round at the otherside	Yellowish brown	Much grooved	Oval	Light red	Light red	Cream marbled	Light red testa with a light red butterfly like eye
1	V2	2
1	V2	3
1	V2	4
1	V2	5
1	V13	1	Bunch	Sparce	Brownish	Green	Elliptical	Reddish brown	Without point	Reddish brown	Much folded	Round	Cream	Black	Black strips on both micopylar end	Cream testä with black like butterfly like eye
1	V13	2
1	V13	3
1	V13	4
1	V13	5
1	V7	1	Semi-bunch	Sparce	Reddish green	Green	Oval	Green	Ending in a point round at the otherside	Brown	Much grooved	Oval	Light brownish red	No eye	No testa pattern	No eye pattern
1	V7	2
1	V7	3
1	V7	4
1	V7	5
1	V4	1	Semi-bunch	Sparce	Stripped	Green	Round	Brown	Ending in a point with nook at the otherside	Brown	Much grooved	Oval	Cream	Grey	No testa pattern	Cream testä with grey like eye
1	V4	2
1	V4	3
1	V4	4
1	V4	5
1	V15	1	Bunch	Absent	Reddish green	Green	Elliptical	Reddish green	Hook end on one side	Reddish brown	Much folded	Round	Light brownish red	Cream	Brownish red strips	light red testa with a cream butterflylike eye
1	V15	2
1	V15	3
1	V15	4
1	V15	5
1	V3	1	Bunch	Absent	Green	Green	Oval	Brown	Ending in a point round at the otherside	Yellowish brown	Much grooved	Oval	Dark purple	No eye	No testa pattern	No eye pattern
1	V3	2
1	V3	3
1	V3	4
1	V3	5
1	V12	1	Bunch	Absent	Green	Green	Round	Reddish brown	Ending in a point with nook at the otherside	Cream with brown patches	Much grooved	Oval	Cream	Brown	No testa pattern	Cream testa with brown butterfly like eye
1	V12	2
1	V12	3
1	V12	4
1	V12	5
1	V10	1	Bunch	Dense	Green	Green	Oval	Brown	Ending in a point round at the otherside	Yellowish brown	Much folded	Round	Cream	Light red	Light red strips on one micopylar end	Cream testa with light reddish patches
1	V10	2
1	V10	3
1	V10	4
1	V10	5
1	V8	1	Bunch	Absent	Green	Green	Lanceolate	Green	Without point	Yellowish brown	Much folded	Oval	Cream	Light red	Brownish red strips	Cream testa with light red triangular eye
1	V8	2
1	V8	3
1	V8	4
1	V8	5
1	V5	1	Semi-bunch	Dense	Green	Green	Lanceolate	Reddish brown	Without point	Brown	Much grooved	Oval	Cream	Grey	Reddish strips on both micopylar end	Cream and reddish strips on testa with grey eyes
1	V5	2
1	V5	3
1	V5	4
1	V5	5
1	V1	1	Semi-bunch	Dense	Green	Green	Elliptical	Brown	Ending in a point round at the otherside	Yellowish brown	Little grooved	Oval	Cream	Grey	No testa pattern	Cream testa with grey triangular eye
1	V1	2
1	V1	3
1	V1	4
1	V1	5
1	V14	1	Bunch	Dense	Stripped	Green	Lanceolate	Green	Ending in a point round at the otherside	Yellowish brown	Smooth	Oval	Light brown	Brown	No testa pattern	Light brown testa with brown butterfly like eye
1	V14	2
1	V14	3
1	V14	4
1	V14	5
1	V11	1	Bunch	Sparce	Stripped	Green	Oval	Green	Ending in a point round at the otherside	Yellowish brown	Much grooved	Round	Purpleish red	Cream	No testa pattern	Cream strips on a black testa
1	V11	2
1	V11	3
1	V11	4
1	V11	5
1	V6	1	Bunch	Dense	Green	Green	Oval	Reddish green	Ending in a point round at the otherside	Yellowish brown	Smooth	Oval	Cream	Black	No testa pattern	Cream testa with a black butterflylike eye
1	V6	2
1	V6	3
1	V6	4
1	V6	5

## Sheet: Phenological
BLOCK	VARIETY	NO.PLANT	Days to emergence	Days to 50 % flowering	Days to 50% maturity	Days to harvest
1	V9	1	8	37	94	102
1	V9	2
1	V9	3
1	V9	4
1	V9	5
1	V2	1	8	42	94	102
1	V2	2
1	V2	3
1	V2	4
1	V2	5
1	V13	1	9	30	104	108
1	V13	2
1	V13	3
1	V13	4
1	V13	5
1	V7	1	12	45	111	111
1	V7	2
1	V7	3
1	V7	4
1	V7	5
1	V4	1	8	41	102	107
1	V4	2
1	V4	3
1	V4	4
1	V4	5
1	V15	1	12	40	103	109
1	V15	2
1	V15	3
1	V15	4
1	V15	5
1	V3	1	7	39	91	100
1	V3	2
1	V3	3
1	V3	4
1	V3	5
1	V12	1	8	35	103	109
1	V12	2
1	V12	3
1	V12	4
1	V12	5
1	V10	1	9	38	90	102
1	V10	2
1	V10	3
1	V10	4
1	V10	5
1	V8	1	11	48	113	117
1	V8	2
1	V8	3
1	V8	4
1	V8	5
1	V5	1	8	52	117	117
1	V5	2
1	V5	3
1	V5	4
1	V5	5
1	V1	1	7	39	92	100
1	V1	2
1	V1	3
1	V1	4
1	V1	5
1	V14	1	8	47	100	108
1	V14	2
1	V14	3
1	V14	4
1	V14	5
1	V11	1	10	45	114	114
1	V11	2
1	V11	3
1	V11	4
1	V11	5
1	V6	1	8	37	89	111
1	V6	2
1	V6	3
1	V6	4
1	V6	5

## Sheet: Sheet2
IL=Internode length
IPS=Initial plant stand
LL=Leaf length
LW=Leaf width
PH=Plant Height
NL=Number of leaves
NB=Number of branches
PL=Panicle length
NS=Number of stems
LP=length of petioles
NN=Number of nodes
BFW=Biomass fresh weight per plant
BDW=Biomass dry weight
BPP=Biomass per plant
LP=Length of petiole
TNP=Total no. of pods
FPS=Final plant stand
FSW=Fresh seed weight
NSPP=Number of seed per plant
YPP=Yield per plant
DSW=Dry seed weight per plant
FPW=fresh pod weight
MPN=Mature pods number
IMPN=Immature pods number
LOP=Length of pod
WOP=Width of pod
LOS=Length of seed
WOS=Width of seed
SP=Shelling percentage (%)
HI=Harvest index
RPW=remaining pod weight
YPPU=yield per plot unshelled
