# Supplementary material for: Genetic variation and characterization of Bambara groundnut [Vigna subterranea (L.) verdc.] accessions under multi-environments considering yield and yield components performance
Source: Sci Rep. 2023 Jan 27;13:1498. doi: 10.1038/s41598-023-28794-8 (PMC9883518; doi:10.1038/s41598-023-28794-8)
Supplement: Supplementary file 4 — Supplementary Information 4. [file 41598_2023_28794_MOESM4_ESM.xlsx]

## Sheet: Sheet1
$Dim.1
$quanti
correlation p.value					$Dim.2					$Dim.3
YPPU 0.9555507 2.870929e-08					$quanti					$quanti
YPPL 0.9533495 3.909732e-08					correlation p.value					correlation p.value					$Dim.4				$Dim.5
YPP 0.9501723 5.953710e-08					BFW 0.9047200 3.599962e-06					DTM 0.9290627 5.617263e-07					$quanti				$quanti
FSW 0.9419988 1.566464e-07					PH 0.8314233 1.221596e-04					DTH 0.9030119 4.023626e-06					correlation p.value				correlation p.value
DSW 0.9341730 3.498671e-07					NL 0.7881982 4.818643e-04					DTF 0.7795364 6.113284e-04					WOP 0.6335949 0.01121190				LL 0.5698877 0.02656116
FPW 0.9064533 3.208754e-06					NS 0.7284185 2.071941e-03					DTE 0.7096273 3.043602e-03					LOS 0.6321760 0.01145189				NN 0.5218589 0.04600753
HI 0.9039273 3.791703e-06					BDW 0.7167513 2.639803e-03					SP -0.5277173 4.319626e-02					WOS 0.5690354 0.02683969
MPN 0.8966481 5.986327e-06					NB -0.5652443 2.810545e-02					LP -0.5349675 3.989592e-02					NN -0.5490587 0.03402313
NSPP 0.8703821 2.442937e-05					LOP -0.6709852 6.174229e-03
TNP 0.8668687 2.881212e-05					BPP -0.7100910 3.015907e-03
HSW 0.8620681 3.583642e-05
FPS 0.7904675 4.519362e-04
IPS 0.6545032 8.108324e-03
LOS 0.6050178 1.686481e-02
LL 0.6021635 1.753145e-02
IL 0.5829009 2.257482e-02
LW 0.5706454 2.631539e-02
WOS 0.5387802 3.823762e-02
WOP 0.5191051 4.737470e-02

## Sheet: Sheet2
	IL	LL	LW	PH	IPS	BFW	BDW	BPP	LP	NL	NS	NB	NN	TNP	FPS	FSW	NSPP	YPP	HSW	YPPL	DSW	FPW	MPN	LOP	WOP	LOS	WOS	SP	HI	YPPU	DTE	DTF	DTM	DTH
IL	1	0.564286	0.389634	0.514286	0.112803	0.467857	0.475	-0.075	0.225403	0.567857	0.589286	-0.564286	0.275	0.246429	0.11828	0.407143	0.135714	0.407143	0.482143	0.371429	0.364286	0.446429	0.303571	0.0857143	0.571429	0.507143	0.459339	-0.107143	0.402524	0.382143	0.0233397	0.128571	0.167857	0.243074
LL	0.564286	1	0.584451	0.610714	0.571175	0.282143	0.328571	-0.228571	0.119857	0.492857	0.514286	-0.575	0.357143	0.617857	0.559143	0.507143	0.485714	0.507143	0.396429	0.582143	0.489286	0.457143	0.7	0.160714	0.121429	0.271429	0.164433	0.396429	0.625349	0.485714	-0.30162	0.0357143	-0.275	-0.0929402
LW	0.389634	0.584451	1	0.420018	0.276882	0.205541	0.23235	-0.339589	-0.0886303	0.341376	0.334227	-0.0786417	0.264522	0.273459	0.401795	0.293119	0.214477	0.293119	0.280608	0.396783	0.246649	0.312779	0.341376	0.0911529	-0.0661305	0.0393208	-0.0518784	0.130474	0.35612	0.446828	-0.464515	0.0268097	-0.0321716	0.0536673
PH	0.514286	0.610714	0.420018	1	0.0572965	0.785714	0.610714	-0.646429	0.0536673	0.839286	0.857143	-0.710714	-0.1	0.425	0.197134	0.239286	0.285714	0.239286	0.285714	0.307143	0.228571	0.232143	0.5	-0.203571	0.0357143	0.210714	0.0142985	0.107143	0.42229	0.271429	-0.147219	-0.0142857	-0.0857143	0.0125112
IPS	0.112803	0.571175	0.276882	0.0572965	1	-0.119965	0.216653	0.408238	-0.00807175	0.157565	0.161147	-0.0572965	0.31155	0.529993	0.925427	0.359894	0.490602	0.359894	0.315131	0.632052	0.4154	0.24172	0.562222	0.350941	0.0590871	0.229186	0.172939	0.45121	0.391894	0.544317	-0.0315033	0.202328	-0.143241	-0.139785
BFW	0.467857	0.282143	0.205541	0.785714	-0.119965	1	0.735714	-0.553571	-0.0840788	0.732143	0.692857	-0.467857	-0.0178571	0.260714	-0.0609323	-0.114286	0.114286	-0.114286	-0.110714	-0.110714	-0.0892857	-0.0928571	0.246429	-0.532143	-0.157143	-0.05	-0.235925	-0.0464286	0.0628943	-0.107143	-0.0394979	0.0714286	0.139286	0.198392
BDW	0.475	0.328571	0.23235	0.610714	0.216653	0.735714	1	-0.0357143	-0.364938	0.635714	0.564286	-0.357143	0.35	0.196429	0.293909	-0.0428571	0.0428571	-0.0428571	-0.0607143	0.0571429	-0.0392857	-0.0321429	0.182143	-0.157143	0.0535714	-0.0964286	-0.209115	-0.0821429	0.0233607	0.0464286	0.147219	0.164286	0.157143	0.19303
BPP	-0.075	-0.228571	-0.339589	-0.646429	0.408238	-0.553571	-0.0357143	1	-0.162791	-0.460714	-0.492857	0.317857	0.403571	-0.235714	0.232976	-0.0178571	-0.207143	-0.0178571	0	0.0785714	-0.00714286	-0.05	-0.278571	0.5	0.335714	0.146429	0.266309	-0.0714286	-0.235404	0.0714286	0.342913	0.0571429	0.1	-0.00714924
LP	0.225403	0.119857	-0.0886303	0.0536673	-0.00807175	-0.0840788	-0.364938	-0.162791	1	-0.060823	0.0840788	-0.268337	-0.543829	0.302326	0.0394974	0.407872	0.395349	0.407872	0.454384	0.370305	0.372094	0.261181	0.364938	0.288015	0.202147	0.422183	0.410922	0.257603	0.423047	0.268337	-0.306657	-0.146691	-0.406083	-0.360788
NL	0.567857	0.492857	0.341376	0.839286	0.157565	0.732143	0.635714	-0.460714	-0.060823	1	0.971429	-0.603571	0.0642857	0.453571	0.243729	0.242857	0.342857	0.242857	0.303571	0.282143	0.289286	0.253571	0.492857	-0.367857	0.117857	0.182143	0.0464701	0.117857	0.420493	0.278571	0.0484747	0.025	0.05	0.0482574
NS	0.589286	0.514286	0.334227	0.857143	0.161147	0.692857	0.564286	-0.492857	0.0840788	0.971429	1	-0.578571	-0.0714286	0.525	0.26165	0.3	0.439286	0.3	0.389286	0.353571	0.339286	0.292857	0.575	-0.282143	0.15	0.260714	0.128686	0.175	0.488779	0.317857	0.0772004	0.0428571	0.0678571	0.0875782
NB	-0.564286	-0.575	-0.0786417	-0.710714	-0.0572965	-0.467857	-0.357143	0.317857	-0.268337	-0.603571	-0.578571	1	-0.00714286	-0.132143	-0.111112	-0.246429	0.00357143	-0.246429	-0.325	-0.267857	-0.207143	-0.221429	-0.246429	0.05	-0.292857	-0.364286	-0.273459	0.0357143	-0.32166	-0.232143	0.245964	0.075	0.342857	0.277033
NN	0.275	0.357143	0.264522	-0.1	0.31155	-0.0178571	0.35	0.403571	-0.543829	0.0642857	-0.0714286	-0.00714286	1	0	0.154123	0.0535714	-0.075	0.0535714	-0.142857	-0.0142857	0.0321429	0.05	-0.0428571	0.0357143	0.0107143	-0.164286	-0.0375335	0.178571	-0.0395336	-0.0214286	-0.0736097	-0.142857	-0.0642857	-0.0268097
TNP	0.246429	0.617857	0.273459	0.425	0.529993	0.260714	0.196429	-0.235714	0.302326	0.453571	0.525	-0.132143	0	1	0.494627	0.667857	0.960714	0.667857	0.457143	0.639286	0.739286	0.575	0.982143	0.114286	0.05	0.267857	0.0893655	0.657143	0.826611	0.521429	0.0484747	0.0178571	-0.171429	-0.0589813
FPS	0.11828	0.559143	0.401795	0.197134	0.925427	-0.0609323	0.293909	0.232976	0.0394974	0.243729	0.26165	-0.111112	0.154123	0.494627	1	0.383515	0.48029	0.383515	0.379931	0.698929	0.412189	0.254482	0.562728	0.340504	0.0609323	0.182797	0.13453	0.365594	0.423807	0.620076	-0.133334	0.207887	-0.19355	-0.193723
FSW	0.407143	0.507143	0.293119	0.239286	0.359894	-0.114286	-0.0428571	-0.0178571	0.407872	0.242857	0.3	-0.246429	0.0535714	0.667857	0.383515	1	0.675	1	0.892857	0.892857	0.982143	0.942857	0.721429	0.564286	0.592857	0.707143	0.630921	0.4	0.947009	0.871429	0.0377025	-0.025	-0.196429	-0.148347
NSPP	0.135714	0.485714	0.214477	0.285714	0.490602	0.114286	0.0428571	-0.207143	0.395349	0.342857	0.439286	0.00357143	-0.075	0.960714	0.48029	0.675	1	0.675	0.478571	0.639286	0.735714	0.532143	0.942857	0.15	-0.00357143	0.246429	0.153709	0.753571	0.805047	0.5	0.00359072	-0.0642857	-0.232143	-0.151921
YPP	0.407143	0.507143	0.293119	0.239286	0.359894	-0.114286	-0.0428571	-0.0178571	0.407872	0.242857	0.3	-0.246429	0.0535714	0.667857	0.383515	1	0.675	1	0.892857	0.892857	0.982143	0.942857	0.721429	0.564286	0.592857	0.707143	0.630921	0.4	0.947009	0.871429	0.0377025	-0.025	-0.196429	-0.148347
HSW	0.482143	0.396429	0.280608	0.285714	0.315131	-0.110714	-0.0607143	0	0.454384	0.303571	0.389286	-0.325	-0.142857	0.457143	0.379931	0.892857	0.478571	0.892857	1	0.885714	0.860714	0.864286	0.557143	0.607143	0.703571	0.871429	0.811439	0.214286	0.828408	0.903571	0.113108	0.135714	-0.00714286	-0.023235
YPPL	0.371429	0.582143	0.396783	0.307143	0.632052	-0.110714	0.0571429	0.0785714	0.370305	0.282143	0.353571	-0.267857	-0.0142857	0.639286	0.698929	0.892857	0.639286	0.892857	0.885714	1	0.885714	0.796429	0.728571	0.607143	0.525	0.717857	0.61841	0.375	0.858957	0.960714	-0.0305211	0.0428571	-0.2	-0.184093
DSW	0.364286	0.489286	0.246649	0.228571	0.4154	-0.0892857	-0.0392857	-0.00714286	0.372094	0.289286	0.339286	-0.207143	0.0321429	0.739286	0.412189	0.982143	0.735714	0.982143	0.860714	0.885714	1	0.935714	0.775	0.478571	0.571429	0.689286	0.577301	0.407143	0.957791	0.867857	0.118494	0	-0.15	-0.117963
FPW	0.446429	0.457143	0.312779	0.232143	0.24172	-0.0928571	-0.0321429	-0.05	0.261181	0.253571	0.292857	-0.221429	0.05	0.575	0.254482	0.942857	0.532143	0.942857	0.864286	0.796429	0.935714	1	0.621429	0.514286	0.703571	0.707143	0.573727	0.157143	0.896693	0.846429	0.213648	0.167857	0.05	0.105451
MPN	0.303571	0.7	0.341376	0.5	0.562222	0.246429	0.182143	-0.278571	0.364938	0.492857	0.575	-0.246429	-0.0428571	0.982143	0.562728	0.721429	0.942857	0.721429	0.557143	0.728571	0.775	0.621429	1	0.175	0.103571	0.35	0.176944	0.642857	0.878724	0.610714	-0.025135	0.0357143	-0.217857	-0.101877
LOP	0.0857143	0.160714	0.0911529	-0.203571	0.350941	-0.532143	-0.157143	0.5	0.288015	-0.367857	-0.282143	0.05	0.0357143	0.114286	0.340504	0.564286	0.15	0.564286	0.607143	0.607143	0.478571	0.514286	0.175	1	0.507143	0.55	0.561216	0.171429	0.384554	0.582143	0.0915633	0.132143	-0.0892857	-0.0589813
WOP	0.571429	0.121429	-0.0661305	0.0357143	0.0590871	-0.157143	0.0535714	0.335714	0.202147	0.117857	0.15	-0.292857	0.0107143	0.05	0.0609323	0.592857	-0.00357143	0.592857	0.703571	0.525	0.571429	0.703571	0.103571	0.507143	1	0.767857	0.71135	-0.371429	0.434869	0.610714	0.481156	0.239286	0.285714	0.255585
LOS	0.507143	0.271429	0.0393208	0.210714	0.229186	-0.05	-0.0964286	0.146429	0.422183	0.182143	0.260714	-0.364286	-0.164286	0.267857	0.182797	0.707143	0.246429	0.707143	0.871429	0.717857	0.689286	0.707143	0.35	0.55	0.767857	1	0.906167	0.0321429	0.607379	0.753571	0.238783	0.135714	0.132143	0.0947275
WOS	0.459339	0.164433	-0.0518784	0.0142985	0.172939	-0.235925	-0.209115	0.266309	0.410922	0.0464701	0.128686	-0.273459	-0.0375335	0.0893655	0.13453	0.630921	0.153709	0.630921	0.811439	0.61841	0.577301	0.573727	0.176944	0.561216	0.71135	0.906167	1	0.116175	0.467633	0.61841	0.166219	0.0303843	0.0571939	-0.00805009
SP	-0.107143	0.396429	0.130474	0.107143	0.45121	-0.0464286	-0.0821429	-0.0714286	0.257603	0.117857	0.175	0.0357143	0.178571	0.657143	0.365594	0.4	0.753571	0.4	0.214286	0.375	0.407143	0.157143	0.642857	0.171429	-0.371429	0.0321429	0.116175	1	0.477997	0.182143	-0.30162	-0.335714	-0.503571	-0.446828
HI	0.402524	0.625349	0.35612	0.42229	0.391894	0.0628943	0.0233607	-0.235404	0.423047	0.420493	0.488779	-0.32166	-0.0395336	0.826611	0.423807	0.947009	0.805047	0.947009	0.828408	0.858957	0.957791	0.896693	0.878724	0.384554	0.434869	0.607379	0.467633	0.477997	1	0.815829	0.00722674	0.0269547	-0.197668	-0.11511
YPPU	0.382143	0.485714	0.446828	0.271429	0.544317	-0.107143	0.0464286	0.0714286	0.268337	0.278571	0.317857	-0.232143	-0.0214286	0.521429	0.620076	0.871429	0.5	0.871429	0.903571	0.960714	0.867857	0.846429	0.610714	0.582143	0.610714	0.753571	0.61841	0.182143	0.815829	1	0.0341118	0.153571	-0.0464286	-0.0625559
DTE	0.0233397	-0.30162	-0.464515	-0.147219	-0.0315033	-0.0394979	0.147219	0.342913	-0.306657	0.0484747	0.0772004	0.245964	-0.0736097	0.0484747	-0.133334	0.0377025	0.00359072	0.0377025	0.113108	-0.0305211	0.118494	0.213648	-0.025135	0.0915633	0.481156	0.238783	0.166219	-0.30162	0.00722674	0.0341118	1	0.495519	0.743278	0.683745
DTF	0.128571	0.0357143	0.0268097	-0.0142857	0.202328	0.0714286	0.164286	0.0571429	-0.146691	0.025	0.0428571	0.075	-0.142857	0.0178571	0.207887	-0.025	-0.0642857	-0.025	0.135714	0.0428571	0	0.167857	0.0357143	0.132143	0.239286	0.135714	0.0303843	-0.335714	0.0269547	0.153571	0.495519	1	0.710714	0.736372
DTM	0.167857	-0.275	-0.0321716	-0.0857143	-0.143241	0.139286	0.157143	0.1	-0.406083	0.05	0.0678571	0.342857	-0.0642857	-0.171429	-0.19355	-0.196429	-0.232143	-0.196429	-0.00714286	-0.2	-0.15	0.05	-0.217857	-0.0892857	0.285714	0.132143	0.0571939	-0.503571	-0.197668	-0.0464286	0.743278	0.710714	1	0.956211
DTH	0.243074	-0.0929402	0.0536673	0.0125112	-0.139785	0.198392	0.19303	-0.00714924	-0.360788	0.0482574	0.0875782	0.277033	-0.0268097	-0.0589813	-0.193723	-0.148347	-0.151921	-0.148347	-0.023235	-0.184093	-0.117963	0.105451	-0.101877	-0.0589813	0.255585	0.0947275	-0.00805009	-0.446828	-0.11511	-0.0625559	0.683745	0.736372	0.956211	1
